# Supplementary material for: Identification of Alzheimer’s Disease Molecular Subtypes Based on Parallel Large-Scale Sequencing
Source: Front Aging Neurosci. 2022 Apr 28;14:770136. doi: 10.3389/fnagi.2022.770136 (PMC9112923; doi:10.3389/fnagi.2022.770136)
Supplement: Supplementary Table 1 — Clinical information of patient samples included in this study. [file Table_1.XLS]

## Sheet: Clinical data
GSM	orig.ident	nCount_RNA	nFeature_RNA	Sample_modules	Platform	GSE	Tissue	ApoeGenotype	Gender	Age	SampleType	Braak&Braak_Score	MMSE_Score	ReadLength	Paired-end sequencing	Experiment type	RNA_Type
GSM318317	GPL96	14358.7	12548	1	GPL96	GSE12685	Frontal cortex synaptoneurosome	NA	NA	NA	snap-Frozen	NA	Synaptoneurosomes isolated from human brain frontal cortex of a patient with incipient Alzheimer's Disease with MMSE 21	NA	NA	Expression profiling by array	total RNA
GSM318320	GPL96	13919.8	12548	0	GPL96	GSE12685	Frontal cortex synaptoneurosome	NA	NA	NA	snap-Frozen	NA	Synaptoneurosomes isolated from human brain frontal cortex of a patient with incipient Alzheimer's Disease with MMSE 26	NA	NA	Expression profiling by array	total RNA
GSM318321	GPL96	18937.3	12548	0	GPL96	GSE12685	Frontal cortex synaptoneurosome	NA	NA	NA	snap-Frozen	NA	Synaptoneurosomes isolated from human brain frontal cortex of a patient with incipient Alzheimer's Disease with MMSE 25	NA	NA	Expression profiling by array	total RNA
GSM318442	GPL96	14748.1	12548	0	GPL96	GSE12685	Frontal cortex synaptoneurosome	NA	NA	NA	snap-Frozen	NA	Synaptoneurosomes isolated from human brain frontal cortex of a patient with incipient Alzheimer's Disease with MMSE 26	NA	NA	Expression profiling by array	total RNA
GSM318443	GPL96	15346.7	12548	1	GPL96	GSE12685	Frontal cortex synaptoneurosome	NA	NA	NA	snap-Frozen	NA	Synaptoneurosomes isolated from human brain frontal cortex of a patient with incipient Alzheimer's Disease with MMSE 27	NA	NA	Expression profiling by array	total RNA
GSM318445	GPL96	14637.9	12548	1	GPL96	GSE12685	Frontal cortex synaptoneurosome	NA	NA	NA	snap-Frozen	NA	Synaptoneurosomes isolated from human brain frontal cortex of a patient with incipient Alzheimer's Disease with MMSE 27	NA	NA	Expression profiling by array	total RNA
GSM420145	GPL570	23882.9	21655	1	GPL570	GSE16759	Parietal lobe	NA	Female	92	NA	VI	NA	NA	NA	Expression profiling by array/ Non-coding RNA profiling by array	total RNA
GSM420146	GPL570	25496.3	21655	4	GPL570	GSE16759	Parietal lobe	NA	Female	92	NA	V	NA	NA	NA	Expression profiling by array/ Non-coding RNA profiling by array	total RNA
GSM420147	GPL570	26411.5	21655	4	GPL570	GSE16759	Parietal lobe	NA	Male	82	NA	V-VI	NA	NA	NA	Expression profiling by array/ Non-coding RNA profiling by array	total RNA
GSM420148	GPL570	33335.3	21655	0	GPL570	GSE16759	Parietal lobe	NA	Female	84	NA	VI	NA	NA	NA	Expression profiling by array/ Non-coding RNA profiling by array	total RNA
GSM457169	GPL570	25154.3	21655	2	GPL570	GSE18309	peripheral blood mononuclear cells (PBMCs)	NA	NA	NA	NA	NA	NA	NA	NA	Expression profiling by array	total RNA
GSM457170	GPL570	27111.3	21655	1	GPL570	GSE18309	peripheral blood mononuclear cells (PBMCs)	NA	NA	NA	NA	NA	NA	NA	NA	Expression profiling by array	total RNA
GSM457171	GPL570	24590.2	21655	0	GPL570	GSE18309	peripheral blood mononuclear cells (PBMCs)	NA	NA	NA	NA	NA	NA	NA	NA	Expression profiling by array	total RNA
GSM697316	GPL570	25889	21655	3	GPL570	GSE28146	laser capture CA1 tissue gray matter from formalin fixed, paraffin embedded specimens	NA	Female	101	FFPE	NA	NA	NA	NA	Expression profiling by array	total RNA
GSM697317	GPL570	29217.3	21655	2	GPL570	GSE28146	laser capture CA1 tissue gray matter from formalin fixed, paraffin embedded specimens	NA	Female	95	FFPE	NA	NA	NA	NA	Expression profiling by array	total RNA
GSM697318	GPL570	24945.9	21655	1	GPL570	GSE28146	laser capture CA1 tissue gray matter from formalin fixed, paraffin embedded specimens	NA	Female	83	FFPE	NA	NA	NA	NA	Expression profiling by array	total RNA
GSM697319	GPL570	27836.4	21655	0	GPL570	GSE28146	laser capture CA1 tissue gray matter from formalin fixed, paraffin embedded specimens	NA	Male	88	FFPE	NA	NA	NA	NA	Expression profiling by array	total RNA
GSM697320	GPL570	24378.3	21655	1	GPL570	GSE28146	laser capture CA1 tissue gray matter from formalin fixed, paraffin embedded specimens	NA	Female	91	FFPE	NA	NA	NA	NA	Expression profiling by array	total RNA
GSM697321	GPL570	24810	21655	1	GPL570	GSE28146	laser capture CA1 tissue gray matter from formalin fixed, paraffin embedded specimens	NA	Male	88	FFPE	NA	NA	NA	NA	Expression profiling by array	total RNA
GSM697322	GPL570	25004.2	21655	0	GPL570	GSE28146	laser capture CA1 tissue gray matter from formalin fixed, paraffin embedded specimens	NA	Female	97	FFPE	NA	NA	NA	NA	Expression profiling by array	total RNA
GSM697323	GPL570	25779.8	21655	1	GPL570	GSE28146	laser capture CA1 tissue gray matter from formalin fixed, paraffin embedded specimens	NA	Female	85	FFPE	NA	NA	NA	NA	Expression profiling by array	total RNA
GSM697324	GPL570	24866	21655	2	GPL570	GSE28146	laser capture CA1 tissue gray matter from formalin fixed, paraffin embedded specimens	NA	Female	89	FFPE	NA	NA	NA	NA	Expression profiling by array	total RNA
GSM697325	GPL570	26176.5	21655	3	GPL570	GSE28146	laser capture CA1 tissue gray matter from formalin fixed, paraffin embedded specimens	NA	Female	83	FFPE	NA	NA	NA	NA	Expression profiling by array	total RNA
GSM697326	GPL570	24926.4	21655	1	GPL570	GSE28146	laser capture CA1 tissue gray matter from formalin fixed, paraffin embedded specimens	NA	Female	82	FFPE	NA	NA	NA	NA	Expression profiling by array	total RNA
GSM697327	GPL570	30506.3	21655	0	GPL570	GSE28146	laser capture CA1 tissue gray matter from formalin fixed, paraffin embedded specimens	NA	Female	79	FFPE	NA	NA	NA	NA	Expression profiling by array	total RNA
GSM697328	GPL570	25600	21655	4	GPL570	GSE28146	laser capture CA1 tissue gray matter from formalin fixed, paraffin embedded specimens	NA	Male	81	FFPE	NA	NA	NA	NA	Expression profiling by array	total RNA
GSM697329	GPL570	30018.7	21655	0	GPL570	GSE28146	laser capture CA1 tissue gray matter from formalin fixed, paraffin embedded specimens	NA	Female	86	FFPE	NA	NA	NA	NA	Expression profiling by array	total RNA
GSM697330	GPL570	25583.4	21655	0	GPL570	GSE28146	laser capture CA1 tissue gray matter from formalin fixed, paraffin embedded specimens	NA	Male	82	FFPE	NA	NA	NA	NA	Expression profiling by array	total RNA
GSM697331	GPL570	25369.8	21655	1	GPL570	GSE28146	laser capture CA1 tissue gray matter from formalin fixed, paraffin embedded specimens	NA	Male	85	FFPE	NA	NA	NA	NA	Expression profiling by array	total RNA
GSM697332	GPL570	27012.3	21655	3	GPL570	GSE28146	laser capture CA1 tissue gray matter from formalin fixed, paraffin embedded specimens	NA	Female	65	FFPE	NA	NA	NA	NA	Expression profiling by array	total RNA
GSM697333	GPL570	26544.9	21655	0	GPL570	GSE28146	laser capture CA1 tissue gray matter from formalin fixed, paraffin embedded specimens	NA	Male	93	FFPE	NA	NA	NA	NA	Expression profiling by array	total RNA
GSM697334	GPL570	28043.3	21655	3	GPL570	GSE28146	laser capture CA1 tissue gray matter from formalin fixed, paraffin embedded specimens	NA	Female	79	FFPE	NA	NA	NA	NA	Expression profiling by array	total RNA
GSM697335	GPL570	31811.1	21655	2	GPL570	GSE28146	laser capture CA1 tissue gray matter from formalin fixed, paraffin embedded specimens	NA	Female	94	FFPE	NA	NA	NA	NA	Expression profiling by array	total RNA
GSM697336	GPL570	28834	21655	1	GPL570	GSE28146	laser capture CA1 tissue gray matter from formalin fixed, paraffin embedded specimens	NA	Female	79	FFPE	NA	NA	NA	NA	Expression profiling by array	total RNA
GSM697337	GPL570	24307.5	21655	1	GPL570	GSE28146	laser capture CA1 tissue gray matter from formalin fixed, paraffin embedded specimens	NA	Female	93	FFPE	NA	NA	NA	NA	Expression profiling by array	total RNA
GSM734833	GPL13669	9952.13	6272	1	GPL13669	GSE29654	serum	NA	Female	UNK	NA	NA	mini mental state exam (mmse) score: 5	NA	NA	Protein profiling by protein array	other
GSM734834	GPL13669	8280.74	6272	0	GPL13669	GSE29654	serum	NA	Female	UNK	NA	NA	mini mental state exam (mmse) score: 8	NA	NA	Protein profiling by protein array	other
GSM734835	GPL13669	4773.92	6272	0	GPL13669	GSE29654	serum	NA	Male	94	NA	NA	mini mental state exam (mmse) score: 8	NA	NA	Protein profiling by protein array	other
GSM734836	GPL13669	9546.2	6272	1	GPL13669	GSE29654	serum	NA	Female	83	NA	NA	mini mental state exam (mmse) score: 11	NA	NA	Protein profiling by protein array	other
GSM734837	GPL13669	5045.7	6272	1	GPL13669	GSE29654	serum	NA	Male	UNK	NA	NA	mini mental state exam (mmse) score: 12	NA	NA	Protein profiling by protein array	other
GSM734838	GPL13669	7017.87	6272	1	GPL13669	GSE29654	serum	NA	Female	70	NA	NA	mini mental state exam (mmse) score: 13	NA	NA	Protein profiling by protein array	other
GSM734839	GPL13669	8166.27	6272	1	GPL13669	GSE29654	serum	NA	Female	92	NA	NA	mini mental state exam (mmse) score: 13	NA	NA	Protein profiling by protein array	other
GSM734840	GPL13669	5298	6272	3	GPL13669	GSE29654	serum	NA	Female	84	NA	NA	mini mental state exam (mmse) score: 14	NA	NA	Protein profiling by protein array	other
GSM734841	GPL13669	7515.15	6272	1	GPL13669	GSE29654	serum	NA	Female	71	NA	NA	mini mental state exam (mmse) score: 14	NA	NA	Protein profiling by protein array	other
GSM734842	GPL13669	5688.32	6272	0	GPL13669	GSE29654	serum	NA	Female	75	NA	NA	mini mental state exam (mmse) score: 15	NA	NA	Protein profiling by protein array	other
GSM734843	GPL13669	6562.62	6272	1	GPL13669	GSE29654	serum	NA	Female	72	NA	NA	mini mental state exam (mmse) score: 15	NA	NA	Protein profiling by protein array	other
GSM734844	GPL13669	6681.34	6272	1	GPL13669	GSE29654	serum	NA	Female	87	NA	NA	mini mental state exam (mmse) score: 16	NA	NA	Protein profiling by protein array	other
GSM734845	GPL13669	3225.69	6272	0	GPL13669	GSE29654	serum	NA	Female	70	NA	NA	mini mental state exam (mmse) score: 16	NA	NA	Protein profiling by protein array	other
GSM734846	GPL13669	3720.64	6272	0	GPL13669	GSE29654	serum	NA	Female	UNK	NA	NA	mini mental state exam (mmse) score: 17	NA	NA	Protein profiling by protein array	other
GSM734847	GPL13669	5901.11	6272	1	GPL13669	GSE29654	serum	NA	Male	86	NA	NA	mini mental state exam (mmse) score: 18	NA	NA	Protein profiling by protein array	other
GSM734848	GPL13669	3996.75	6272	0	GPL13669	GSE29654	serum	NA	Male	97	NA	NA	mini mental state exam (mmse) score: 18	NA	NA	Protein profiling by protein array	other
GSM734849	GPL13669	9052.28	6272	1	GPL13669	GSE29654	serum	NA	Male	61	NA	NA	mini mental state exam (mmse) score: 18	NA	NA	Protein profiling by protein array	other
GSM734850	GPL13669	8094.54	6272	1	GPL13669	GSE29654	serum	NA	Male	81	NA	NA	mini mental state exam (mmse) score: 24	NA	NA	Protein profiling by protein array	other
GSM734851	GPL13669	4388.42	6272	0	GPL13669	GSE29654	serum	NA	Male	77	NA	NA	mini mental state exam (mmse) score: 18	NA	NA	Protein profiling by protein array	other
GSM734852	GPL13669	6141.84	6272	0	GPL13669	GSE29654	serum	NA	Male	84	NA	NA	mini mental state exam (mmse) score: 19	NA	NA	Protein profiling by protein array	other
GSM734853	GPL13669	3630.14	6272	0	GPL13669	GSE29654	serum	NA	Male	81	NA	NA	mini mental state exam (mmse) score: 19	NA	NA	Protein profiling by protein array	other
GSM734854	GPL13669	12915.3	6272	1	GPL13669	GSE29654	serum	NA	Male	69	NA	NA	mini mental state exam (mmse) score: 19	NA	NA	Protein profiling by protein array	other
GSM734855	GPL13669	10508.2	6272	1	GPL13669	GSE29654	serum	NA	Female	85	NA	NA	mini mental state exam (mmse) score: 20	NA	NA	Protein profiling by protein array	other
GSM734856	GPL13669	5739.39	6272	1	GPL13669	GSE29654	serum	NA	Male	79	NA	NA	mini mental state exam (mmse) score: 20	NA	NA	Protein profiling by protein array	other
GSM734857	GPL13669	9334.72	6272	1	GPL13669	GSE29654	serum	NA	Male	78	NA	NA	mini mental state exam (mmse) score: 20	NA	NA	Protein profiling by protein array	other
GSM734858	GPL13669	6612.77	6272	1	GPL13669	GSE29654	serum	NA	Female	89	NA	NA	mini mental state exam (mmse) score: 21	NA	NA	Protein profiling by protein array	other
GSM734859	GPL13669	12364.1	6272	1	GPL13669	GSE29654	serum	NA	Male	84	NA	NA	mini mental state exam (mmse) score: 22	NA	NA	Protein profiling by protein array	other
GSM734860	GPL13669	6219.28	6272	1	GPL13669	GSE29654	serum	NA	Female	87	NA	NA	mini mental state exam (mmse) score: 22	NA	NA	Protein profiling by protein array	other
GSM734861	GPL13669	9031.48	6272	1	GPL13669	GSE29654	serum	NA	Male	97	NA	NA	mini mental state exam (mmse) score: 23	NA	NA	Protein profiling by protein array	other
GSM734862	GPL13669	4770.52	6272	0	GPL13669	GSE29654	serum	NA	Male	82	NA	NA	mini mental state exam (mmse) score: 23	NA	NA	Protein profiling by protein array	other
GSM734863	GPL13669	6064.17	6272	0	GPL13669	GSE29654	serum	NA	Female	80	NA	NA	mini mental state exam (mmse) score: 24	NA	NA	Protein profiling by protein array	other
GSM734864	GPL13669	7286.85	6272	1	GPL13669	GSE29654	serum	NA	Female	72	NA	NA	mini mental state exam (mmse) score: 24	NA	NA	Protein profiling by protein array	other
GSM734865	GPL13669	5817.06	6272	0	GPL13669	GSE29654	serum	NA	Female	80	NA	NA	mini mental state exam (mmse) score: 15	NA	NA	Protein profiling by protein array	other
GSM734866	GPL13669	4675.68	6272	0	GPL13669	GSE29654	serum	NA	Female	69	NA	NA	mini mental state exam (mmse) score: 15	NA	NA	Protein profiling by protein array	other
GSM734867	GPL13669	6921.04	6272	1	GPL13669	GSE29654	serum	NA	Female	80	NA	NA	mini mental state exam (mmse) score: 19	NA	NA	Protein profiling by protein array	other
GSM734868	GPL13669	5810.88	6272	0	GPL13669	GSE29654	serum	NA	Female	86	NA	NA	mini mental state exam (mmse) score: 21	NA	NA	Protein profiling by protein array	other
GSM734869	GPL13669	9012.9	6272	1	GPL13669	GSE29654	serum	NA	Male	79	NA	NA	mini mental state exam (mmse) score: 13	NA	NA	Protein profiling by protein array	other
GSM734870	GPL13669	6490.98	6272	1	GPL13669	GSE29654	serum	NA	Female	68	NA	NA	mini mental state exam (mmse) score: 13	NA	NA	Protein profiling by protein array	other
GSM734871	GPL13669	4965.8	6272	0	GPL13669	GSE29654	serum	NA	Male	65	NA	NA	mini mental state exam (mmse) score: 20	NA	NA	Protein profiling by protein array	other
GSM734872	GPL13669	7830.66	6272	1	GPL13669	GSE29654	serum	NA	Female	78	NA	NA	mini mental state exam (mmse) score: 20	NA	NA	Protein profiling by protein array	other
GSM734873	GPL13669	16474.1	6272	1	GPL13669	GSE29654	serum	NA	Male	88	NA	NA	mini mental state exam (mmse) score: 17	NA	NA	Protein profiling by protein array	other
GSM734874	GPL13669	7945.32	6272	1	GPL13669	GSE29654	serum	NA	Female	77	NA	NA	mini mental state exam (mmse) score: 20	NA	NA	Protein profiling by protein array	other
GSM734875	GPL13669	5148.39	6272	0	GPL13669	GSE29654	serum	NA	Male	65	NA	NA	mini mental state exam (mmse) score: 12	NA	NA	Protein profiling by protein array	other
GSM734876	GPL13669	5848.41	6272	1	GPL13669	GSE29654	serum	NA	Female	74	NA	NA	mini mental state exam (mmse) score: 4	NA	NA	Protein profiling by protein array	other
GSM734877	GPL13669	18859.8	6272	1	GPL13669	GSE29654	serum	NA	Female	63	NA	NA	mini mental state exam (mmse) score: 20	NA	NA	Protein profiling by protein array	other
GSM734878	GPL13669	6785.5	6272	1	GPL13669	GSE29654	serum	NA	Male	83	NA	NA	mini mental state exam (mmse) score: 2	NA	NA	Protein profiling by protein array	other
GSM734879	GPL13669	12322.9	6272	1	GPL13669	GSE29654	serum	NA	Female	74	NA	NA	mini mental state exam (mmse) score: 6	NA	NA	Protein profiling by protein array	other
GSM734880	GPL13669	11296.1	6272	0	GPL13669	GSE29654	serum	NA	Female	71	NA	NA	mini mental state exam (mmse) score: 22	NA	NA	Protein profiling by protein array	other
GSM734881	GPL13669	7031.02	6272	1	GPL13669	GSE29654	serum	NA	Female	69	NA	NA	mini mental state exam (mmse) score: 15	NA	NA	Protein profiling by protein array	other
GSM734882	GPL13669	8613.27	6272	2	GPL13669	GSE29654	serum	NA	Male	74	NA	NA	mini mental state exam (mmse) score: 23	NA	NA	Protein profiling by protein array	other
GSM735147	GPL13669	4.89605e+06	6272	1	GPL13669	GSE29676	serum	NA	Female	UNK	Frozen	NA	mini mental state exam (mmse) score: 5	NA	NA	Protein profiling by protein array	other
GSM735148	GPL13669	5.30773e+06	6272	1	GPL13669	GSE29676	serum	NA	Female	UNK	Frozen	NA	mini mental state exam (mmse) score: 8	NA	NA	Protein profiling by protein array	other
GSM735149	GPL13669	12066.7	6272	0	GPL13669	GSE29676	serum	NA	Male	94	Frozen	NA	mini mental state exam (mmse) score: 8	NA	NA	Protein profiling by protein array	other
GSM735150	GPL13669	1.62294e+07	6272	1	GPL13669	GSE29676	serum	NA	Female	83	Frozen	NA	mini mental state exam (mmse) score: 11	NA	NA	Protein profiling by protein array	other
GSM735151	GPL13669	338240	6272	1	GPL13669	GSE29676	serum	NA	Male	UNK	Frozen	NA	mini mental state exam (mmse) score: 12	NA	NA	Protein profiling by protein array	other
GSM735152	GPL13669	25900.1	6272	1	GPL13669	GSE29676	serum	NA	Female	70	Frozen	NA	mini mental state exam (mmse) score: 13	NA	NA	Protein profiling by protein array	other
GSM735153	GPL13669	1.38046e+06	6272	0	GPL13669	GSE29676	serum	NA	Female	92	Frozen	NA	mini mental state exam (mmse) score: 13	NA	NA	Protein profiling by protein array	other
GSM735154	GPL13669	11086.2	6272	3	GPL13669	GSE29676	serum	NA	Female	84	Frozen	NA	mini mental state exam (mmse) score: 14	NA	NA	Protein profiling by protein array	other
GSM735155	GPL13669	4.29036e+06	6272	0	GPL13669	GSE29676	serum	NA	Female	71	Frozen	NA	mini mental state exam (mmse) score: 14	NA	NA	Protein profiling by protein array	other
GSM735156	GPL13669	7.37637e+06	6272	1	GPL13669	GSE29676	serum	NA	Female	75	Frozen	NA	mini mental state exam (mmse) score: 15	NA	NA	Protein profiling by protein array	other
GSM735157	GPL13669	71865.5	6272	0	GPL13669	GSE29676	serum	NA	Female	72	Frozen	NA	mini mental state exam (mmse) score: 15	NA	NA	Protein profiling by protein array	other
GSM735158	GPL13669	24649.8	6272	0	GPL13669	GSE29676	serum	NA	Female	87	Frozen	NA	mini mental state exam (mmse) score: 16	NA	NA	Protein profiling by protein array	other
GSM735159	GPL13669	269346	6272	3	GPL13669	GSE29676	serum	NA	Female	70	Frozen	NA	mini mental state exam (mmse) score: 16	NA	NA	Protein profiling by protein array	other
GSM735160	GPL13669	5494.56	6272	3	GPL13669	GSE29676	serum	NA	Female	UNK	Frozen	NA	mini mental state exam (mmse) score: 17	NA	NA	Protein profiling by protein array	other
GSM735161	GPL13669	7744.16	6272	1	GPL13669	GSE29676	serum	NA	Male	86	Frozen	NA	mini mental state exam (mmse) score: 18	NA	NA	Protein profiling by protein array	other
GSM735162	GPL13669	1.87364e+06	6272	1	GPL13669	GSE29676	serum	NA	Male	97	Frozen	NA	mini mental state exam (mmse) score: 18	NA	NA	Protein profiling by protein array	other
GSM735163	GPL13669	5.46222e+06	6272	0	GPL13669	GSE29676	serum	NA	Male	61	Frozen	NA	mini mental state exam (mmse) score: 18	NA	NA	Protein profiling by protein array	other
GSM735164	GPL13669	6.69282e+06	6272	0	GPL13669	GSE29676	serum	NA	Male	81	Frozen	NA	mini mental state exam (mmse) score: 24	NA	NA	Protein profiling by protein array	other
GSM735165	GPL13669	1.18172e+06	6272	1	GPL13669	GSE29676	serum	NA	Male	77	Frozen	NA	mini mental state exam (mmse) score: 18	NA	NA	Protein profiling by protein array	other
GSM735166	GPL13669	874199	6272	0	GPL13669	GSE29676	serum	NA	Male	84	Frozen	NA	mini mental state exam (mmse) score: 19	NA	NA	Protein profiling by protein array	other
GSM735167	GPL13669	117480	6272	1	GPL13669	GSE29676	serum	NA	Male	81	Frozen	NA	mini mental state exam (mmse) score: 19	NA	NA	Protein profiling by protein array	other
GSM735168	GPL13669	3.16546e+06	6272	0	GPL13669	GSE29676	serum	NA	Male	69	Frozen	NA	mini mental state exam (mmse) score: 19	NA	NA	Protein profiling by protein array	other
GSM735169	GPL13669	538169	6272	1	GPL13669	GSE29676	serum	NA	Female	85	Frozen	NA	mini mental state exam (mmse) score: 20	NA	NA	Protein profiling by protein array	other
GSM735170	GPL13669	240109	6272	1	GPL13669	GSE29676	serum	NA	Male	79	Frozen	NA	mini mental state exam (mmse) score: 20	NA	NA	Protein profiling by protein array	other
GSM735171	GPL13669	2.35114e+07	6272	1	GPL13669	GSE29676	serum	NA	Male	78	Frozen	NA	mini mental state exam (mmse) score: 20	NA	NA	Protein profiling by protein array	other
GSM735172	GPL13669	1.81815e+06	6272	1	GPL13669	GSE29676	serum	NA	Female	89	Frozen	NA	mini mental state exam (mmse) score: 21	NA	NA	Protein profiling by protein array	other
GSM735173	GPL13669	7.85365e+06	6272	0	GPL13669	GSE29676	serum	NA	Male	84	Frozen	NA	mini mental state exam (mmse) score: 22	NA	NA	Protein profiling by protein array	other
GSM735174	GPL13669	3.04792e+06	6272	0	GPL13669	GSE29676	serum	NA	Female	87	Frozen	NA	mini mental state exam (mmse) score: 22	NA	NA	Protein profiling by protein array	other
GSM735175	GPL13669	355499	6272	1	GPL13669	GSE29676	serum	NA	Male	97	Frozen	NA	mini mental state exam (mmse) score: 23	NA	NA	Protein profiling by protein array	other
GSM735176	GPL13669	1.54449e+06	6272	0	GPL13669	GSE29676	serum	NA	Male	82	Frozen	NA	mini mental state exam (mmse) score: 23	NA	NA	Protein profiling by protein array	other
GSM735177	GPL13669	1.80081e+06	6272	1	GPL13669	GSE29676	serum	NA	Female	80	Frozen	NA	mini mental state exam (mmse) score: 24	NA	NA	Protein profiling by protein array	other
GSM735178	GPL13669	4.51778e+06	6272	1	GPL13669	GSE29676	serum	NA	Female	72	Frozen	NA	mini mental state exam (mmse) score: 24	NA	NA	Protein profiling by protein array	other
GSM735179	GPL13669	901459	6272	1	GPL13669	GSE29676	serum	NA	Female	80	Frozen	NA	mini mental state exam (mmse) score: 15	NA	NA	Protein profiling by protein array	other
GSM735180	GPL13669	59478.4	6272	1	GPL13669	GSE29676	serum	NA	Female	69	Frozen	NA	mini mental state exam (mmse) score: 15	NA	NA	Protein profiling by protein array	other
GSM735181	GPL13669	1.95712e+06	6272	1	GPL13669	GSE29676	serum	NA	Female	80	Frozen	NA	mini mental state exam (mmse) score: 19	NA	NA	Protein profiling by protein array	other
GSM735182	GPL13669	9.65384e+06	6272	1	GPL13669	GSE29676	serum	NA	Female	86	Frozen	NA	mini mental state exam (mmse) score: 21	NA	NA	Protein profiling by protein array	other
GSM735183	GPL13669	2.41843e+06	6272	0	GPL13669	GSE29676	serum	NA	Male	79	Frozen	NA	mini mental state exam (mmse) score: 13	NA	NA	Protein profiling by protein array	other
GSM735184	GPL13669	16986	6272	1	GPL13669	GSE29676	serum	NA	Female	68	Frozen	NA	mini mental state exam (mmse) score: 13	NA	NA	Protein profiling by protein array	other
GSM735185	GPL13669	438215	6272	3	GPL13669	GSE29676	serum	NA	Male	65	Frozen	NA	mini mental state exam (mmse) score: 20	NA	NA	Protein profiling by protein array	other
GSM735186	GPL13669	1.27255e+07	6272	0	GPL13669	GSE29676	serum	NA	Female	78	Frozen	NA	mini mental state exam (mmse) score: 20	NA	NA	Protein profiling by protein array	other
GSM735187	GPL13669	4.14266e+07	6272	1	GPL13669	GSE29676	serum	NA	Male	88	Frozen	NA	mini mental state exam (mmse) score: 17	NA	NA	Protein profiling by protein array	other
GSM735188	GPL13669	67497.2	6272	1	GPL13669	GSE29676	serum	NA	Female	77	Frozen	NA	mini mental state exam (mmse) score: 20	NA	NA	Protein profiling by protein array	other
GSM735189	GPL13669	445531	6272	0	GPL13669	GSE29676	serum	NA	Male	65	Frozen	NA	mini mental state exam (mmse) score: 12	NA	NA	Protein profiling by protein array	other
GSM735190	GPL13669	83516.8	6272	1	GPL13669	GSE29676	serum	NA	Female	74	Frozen	NA	mini mental state exam (mmse) score: 4	NA	NA	Protein profiling by protein array	other
GSM735191	GPL13669	1.48864e+07	6272	0	GPL13669	GSE29676	serum	NA	Female	63	Frozen	NA	mini mental state exam (mmse) score: 20	NA	NA	Protein profiling by protein array	other
GSM735192	GPL13669	653105	6272	1	GPL13669	GSE29676	serum	NA	Male	83	Frozen	NA	mini mental state exam (mmse) score: 2	NA	NA	Protein profiling by protein array	other
GSM735193	GPL13669	152601	6272	0	GPL13669	GSE29676	serum	NA	Female	74	Frozen	NA	mini mental state exam (mmse) score: 6	NA	NA	Protein profiling by protein array	other
GSM735194	GPL13669	1.83338e+06	6272	0	GPL13669	GSE29676	serum	NA	Female	71	Frozen	NA	mini mental state exam (mmse) score: 22	NA	NA	Protein profiling by protein array	other
GSM735195	GPL13669	2.95855e+06	6272	1	GPL13669	GSE29676	serum	NA	Female	69	Frozen	NA	mini mental state exam (mmse) score: 15	NA	NA	Protein profiling by protein array	other
GSM735196	GPL13669	9.82187e+06	6272	0	GPL13669	GSE29676	serum	NA	Male	74	Frozen	NA	mini mental state exam (mmse) score: 23	NA	NA	Protein profiling by protein array	other
GSM735278	GPL13669	700799	6272	1	GPL13669	GSE29676	serum	NA	Female	UNK	Frozen	NA	mini mental state exam (mmse) score: 5	NA	NA	Protein profiling by protein array	other
GSM735279	GPL13669	1.8164e+07	6272	1	GPL13669	GSE29676	serum	NA	Female	UNK	Frozen	NA	mini mental state exam (mmse) score: 8	NA	NA	Protein profiling by protein array	other
GSM735280	GPL13669	8731.65	6272	0	GPL13669	GSE29676	serum	NA	Male	94	Frozen	NA	mini mental state exam (mmse) score: 8	NA	NA	Protein profiling by protein array	other
GSM735281	GPL13669	2.51556e+07	6272	0	GPL13669	GSE29676	serum	NA	Female	83	Frozen	NA	mini mental state exam (mmse) score: 11	NA	NA	Protein profiling by protein array	other
GSM735282	GPL13669	11409.3	6272	1	GPL13669	GSE29676	serum	NA	Male	UNK	Frozen	NA	mini mental state exam (mmse) score: 12	NA	NA	Protein profiling by protein array	other
GSM735283	GPL13669	21519.9	6272	1	GPL13669	GSE29676	serum	NA	Female	70	Frozen	NA	mini mental state exam (mmse) score: 13	NA	NA	Protein profiling by protein array	other
GSM735284	GPL13669	25256.2	6272	1	GPL13669	GSE29676	serum	NA	Female	92	Frozen	NA	mini mental state exam (mmse) score: 13	NA	NA	Protein profiling by protein array	other
GSM735285	GPL13669	9895.24	6272	1	GPL13669	GSE29676	serum	NA	Female	84	Frozen	NA	mini mental state exam (mmse) score: 14	NA	NA	Protein profiling by protein array	other
GSM735286	GPL13669	2.63955e+06	6272	0	GPL13669	GSE29676	serum	NA	Female	71	Frozen	NA	mini mental state exam (mmse) score: 14	NA	NA	Protein profiling by protein array	other
GSM735287	GPL13669	6.43247e+06	6272	1	GPL13669	GSE29676	serum	NA	Female	75	Frozen	NA	mini mental state exam (mmse) score: 15	NA	NA	Protein profiling by protein array	other
GSM735288	GPL13669	186357	6272	0	GPL13669	GSE29676	serum	NA	Female	72	Frozen	NA	mini mental state exam (mmse) score: 15	NA	NA	Protein profiling by protein array	other
GSM735289	GPL13669	678242	6272	0	GPL13669	GSE29676	serum	NA	Female	87	Frozen	NA	mini mental state exam (mmse) score: 16	NA	NA	Protein profiling by protein array	other
GSM735290	GPL13669	133064	6272	3	GPL13669	GSE29676	serum	NA	Female	70	Frozen	NA	mini mental state exam (mmse) score: 16	NA	NA	Protein profiling by protein array	other
GSM735291	GPL13669	5164.96	6272	3	GPL13669	GSE29676	serum	NA	Female	UNK	Frozen	NA	mini mental state exam (mmse) score: 17	NA	NA	Protein profiling by protein array	other
GSM735292	GPL13669	25186.7	6272	1	GPL13669	GSE29676	serum	NA	Male	86	Frozen	NA	mini mental state exam (mmse) score: 18	NA	NA	Protein profiling by protein array	other
GSM735293	GPL13669	107527	6272	3	GPL13669	GSE29676	serum	NA	Male	97	Frozen	NA	mini mental state exam (mmse) score: 18	NA	NA	Protein profiling by protein array	other
GSM735294	GPL13669	1.38501e+06	6272	0	GPL13669	GSE29676	serum	NA	Male	61	Frozen	NA	mini mental state exam (mmse) score: 18	NA	NA	Protein profiling by protein array	other
GSM735295	GPL13669	3.60054e+06	6272	1	GPL13669	GSE29676	serum	NA	Male	81	Frozen	NA	mini mental state exam (mmse) score: 24	NA	NA	Protein profiling by protein array	other
GSM735296	GPL13669	1.29315e+06	6272	0	GPL13669	GSE29676	serum	NA	Male	77	Frozen	NA	mini mental state exam (mmse) score: 18	NA	NA	Protein profiling by protein array	other
GSM735297	GPL13669	1.5135e+07	6272	1	GPL13669	GSE29676	serum	NA	Male	84	Frozen	NA	mini mental state exam (mmse) score: 19	NA	NA	Protein profiling by protein array	other
GSM735298	GPL13669	69375.8	6272	3	GPL13669	GSE29676	serum	NA	Male	81	Frozen	NA	mini mental state exam (mmse) score: 19	NA	NA	Protein profiling by protein array	other
GSM735299	GPL13669	3.55431e+06	6272	0	GPL13669	GSE29676	serum	NA	Male	69	Frozen	NA	mini mental state exam (mmse) score: 19	NA	NA	Protein profiling by protein array	other
GSM735300	GPL13669	1.45915e+06	6272	1	GPL13669	GSE29676	serum	NA	Female	85	Frozen	NA	mini mental state exam (mmse) score: 20	NA	NA	Protein profiling by protein array	other
GSM735301	GPL13669	13254.3	6272	0	GPL13669	GSE29676	serum	NA	Male	79	Frozen	NA	mini mental state exam (mmse) score: 20	NA	NA	Protein profiling by protein array	other
GSM735302	GPL13669	2.48077e+07	6272	0	GPL13669	GSE29676	serum	NA	Male	78	Frozen	NA	mini mental state exam (mmse) score: 20	NA	NA	Protein profiling by protein array	other
GSM735303	GPL13669	1.97614e+07	6272	1	GPL13669	GSE29676	serum	NA	Female	89	Frozen	NA	mini mental state exam (mmse) score: 21	NA	NA	Protein profiling by protein array	other
GSM735304	GPL13669	8.04733e+06	6272	0	GPL13669	GSE29676	serum	NA	Male	84	Frozen	NA	mini mental state exam (mmse) score: 22	NA	NA	Protein profiling by protein array	other
GSM735305	GPL13669	533969	6272	1	GPL13669	GSE29676	serum	NA	Female	87	Frozen	NA	mini mental state exam (mmse) score: 22	NA	NA	Protein profiling by protein array	other
GSM735306	GPL13669	82935.5	6272	0	GPL13669	GSE29676	serum	NA	Male	97	Frozen	NA	mini mental state exam (mmse) score: 23	NA	NA	Protein profiling by protein array	other
GSM735307	GPL13669	72077.8	6272	0	GPL13669	GSE29676	serum	NA	Male	82	Frozen	NA	mini mental state exam (mmse) score: 23	NA	NA	Protein profiling by protein array	other
GSM735308	GPL13669	52260.8	6272	0	GPL13669	GSE29676	serum	NA	Female	80	Frozen	NA	mini mental state exam (mmse) score: 24	NA	NA	Protein profiling by protein array	other
GSM735309	GPL13669	269269	6272	1	GPL13669	GSE29676	serum	NA	Female	72	Frozen	NA	mini mental state exam (mmse) score: 24	NA	NA	Protein profiling by protein array	other
GSM735310	GPL13669	19557	6272	1	GPL13669	GSE29676	serum	NA	Female	80	Frozen	NA	mini mental state exam (mmse) score: 15	NA	NA	Protein profiling by protein array	other
GSM735311	GPL13669	6.70209e+06	6272	0	GPL13669	GSE29676	serum	NA	Female	69	Frozen	NA	mini mental state exam (mmse) score: 15	NA	NA	Protein profiling by protein array	other
GSM735312	GPL13669	1.63769e+06	6272	0	GPL13669	GSE29676	serum	NA	Female	80	Frozen	NA	mini mental state exam (mmse) score: 19	NA	NA	Protein profiling by protein array	other
GSM735313	GPL13669	9.34463e+06	6272	0	GPL13669	GSE29676	serum	NA	Female	86	Frozen	NA	mini mental state exam (mmse) score: 21	NA	NA	Protein profiling by protein array	other
GSM735314	GPL13669	6.25526e+06	6272	0	GPL13669	GSE29676	serum	NA	Male	79	Frozen	NA	mini mental state exam (mmse) score: 13	NA	NA	Protein profiling by protein array	other
GSM735315	GPL13669	8485.96	6272	0	GPL13669	GSE29676	serum	NA	Female	68	Frozen	NA	mini mental state exam (mmse) score: 13	NA	NA	Protein profiling by protein array	other
GSM735316	GPL13669	246893	6272	0	GPL13669	GSE29676	serum	NA	Male	65	Frozen	NA	mini mental state exam (mmse) score: 20	NA	NA	Protein profiling by protein array	other
GSM735317	GPL13669	3.34021e+06	6272	0	GPL13669	GSE29676	serum	NA	Female	78	Frozen	NA	mini mental state exam (mmse) score: 20	NA	NA	Protein profiling by protein array	other
GSM735318	GPL13669	2.30579e+07	6272	1	GPL13669	GSE29676	serum	NA	Male	88	Frozen	NA	mini mental state exam (mmse) score: 17	NA	NA	Protein profiling by protein array	other
GSM735319	GPL13669	171956	6272	0	GPL13669	GSE29676	serum	NA	Female	77	Frozen	NA	mini mental state exam (mmse) score: 20	NA	NA	Protein profiling by protein array	other
GSM735320	GPL13669	669709	6272	1	GPL13669	GSE29676	serum	NA	Male	65	Frozen	NA	mini mental state exam (mmse) score: 12	NA	NA	Protein profiling by protein array	other
GSM735321	GPL13669	2.96791e+06	6272	0	GPL13669	GSE29676	serum	NA	Female	74	Frozen	NA	mini mental state exam (mmse) score: 4	NA	NA	Protein profiling by protein array	other
GSM735322	GPL13669	1.47217e+07	6272	1	GPL13669	GSE29676	serum	NA	Female	63	Frozen	NA	mini mental state exam (mmse) score: 20	NA	NA	Protein profiling by protein array	other
GSM735323	GPL13669	558110	6272	3	GPL13669	GSE29676	serum	NA	Male	83	Frozen	NA	mini mental state exam (mmse) score: 2	NA	NA	Protein profiling by protein array	other
GSM735324	GPL13669	6.40657e+06	6272	1	GPL13669	GSE29676	serum	NA	Female	74	Frozen	NA	mini mental state exam (mmse) score: 6	NA	NA	Protein profiling by protein array	other
GSM735325	GPL13669	3.44151e+06	6272	0	GPL13669	GSE29676	serum	NA	Female	71	Frozen	NA	mini mental state exam (mmse) score: 22	NA	NA	Protein profiling by protein array	other
GSM735326	GPL13669	1.77579e+06	6272	0	GPL13669	GSE29676	serum	NA	Female	69	Frozen	NA	mini mental state exam (mmse) score: 15	NA	NA	Protein profiling by protein array	other
GSM735327	GPL13669	7.98625e+06	6272	1	GPL13669	GSE29676	serum	NA	Male	74	Frozen	NA	mini mental state exam (mmse) score: 23	NA	NA	Protein profiling by protein array	other
GSM735349	GPL13669	1.67146e+06	6272	0	GPL13669	GSE29676	serum	NA	Female	UNK	Frozen	NA	mini mental state exam (mmse) score: 5	NA	NA	Protein profiling by protein array	other
GSM735350	GPL13669	3.91425e+06	6272	0	GPL13669	GSE29676	serum	NA	Female	UNK	Frozen	NA	mini mental state exam (mmse) score: 8	NA	NA	Protein profiling by protein array	other
GSM735351	GPL13669	1.07882e+06	6272	1	GPL13669	GSE29676	serum	NA	Male	94	Frozen	NA	mini mental state exam (mmse) score: 8	NA	NA	Protein profiling by protein array	other
GSM735352	GPL13669	2.54162e+07	6272	2	GPL13669	GSE29676	serum	NA	Female	83	Frozen	NA	mini mental state exam (mmse) score: 11	NA	NA	Protein profiling by protein array	other
GSM735353	GPL13669	6881.8	6272	1	GPL13669	GSE29676	serum	NA	Male	UNK	Frozen	NA	mini mental state exam (mmse) score: 12	NA	NA	Protein profiling by protein array	other
GSM735354	GPL13669	15385.8	6272	1	GPL13669	GSE29676	serum	NA	Female	70	Frozen	NA	mini mental state exam (mmse) score: 13	NA	NA	Protein profiling by protein array	other
GSM735355	GPL13669	8426.85	6272	3	GPL13669	GSE29676	serum	NA	Female	92	Frozen	NA	mini mental state exam (mmse) score: 13	NA	NA	Protein profiling by protein array	other
GSM735356	GPL13669	16217.5	6272	1	GPL13669	GSE29676	serum	NA	Female	84	Frozen	NA	mini mental state exam (mmse) score: 14	NA	NA	Protein profiling by protein array	other
GSM735357	GPL13669	847613	6272	1	GPL13669	GSE29676	serum	NA	Female	71	Frozen	NA	mini mental state exam (mmse) score: 14	NA	NA	Protein profiling by protein array	other
GSM735358	GPL13669	1.87004e+06	6272	1	GPL13669	GSE29676	serum	NA	Female	75	Frozen	NA	mini mental state exam (mmse) score: 15	NA	NA	Protein profiling by protein array	other
GSM735359	GPL13669	2.98594e+07	6272	1	GPL13669	GSE29676	serum	NA	Female	72	Frozen	NA	mini mental state exam (mmse) score: 15	NA	NA	Protein profiling by protein array	other
GSM735360	GPL13669	832026	6272	0	GPL13669	GSE29676	serum	NA	Female	87	Frozen	NA	mini mental state exam (mmse) score: 16	NA	NA	Protein profiling by protein array	other
GSM735361	GPL13669	143456	6272	3	GPL13669	GSE29676	serum	NA	Female	70	Frozen	NA	mini mental state exam (mmse) score: 16	NA	NA	Protein profiling by protein array	other
GSM735362	GPL13669	447590	6272	3	GPL13669	GSE29676	serum	NA	Female	UNK	Frozen	NA	mini mental state exam (mmse) score: 17	NA	NA	Protein profiling by protein array	other
GSM735363	GPL13669	113678	6272	1	GPL13669	GSE29676	serum	NA	Male	86	Frozen	NA	mini mental state exam (mmse) score: 18	NA	NA	Protein profiling by protein array	other
GSM735364	GPL13669	905816	6272	1	GPL13669	GSE29676	serum	NA	Male	97	Frozen	NA	mini mental state exam (mmse) score: 18	NA	NA	Protein profiling by protein array	other
GSM735365	GPL13669	361546	6272	0	GPL13669	GSE29676	serum	NA	Male	61	Frozen	NA	mini mental state exam (mmse) score: 18	NA	NA	Protein profiling by protein array	other
GSM735366	GPL13669	8.27746e+06	6272	1	GPL13669	GSE29676	serum	NA	Male	81	Frozen	NA	mini mental state exam (mmse) score: 24	NA	NA	Protein profiling by protein array	other
GSM735367	GPL13669	9.88987e+06	6272	0	GPL13669	GSE29676	serum	NA	Male	77	Frozen	NA	mini mental state exam (mmse) score: 18	NA	NA	Protein profiling by protein array	other
GSM735368	GPL13669	1.31178e+07	6272	0	GPL13669	GSE29676	serum	NA	Male	84	Frozen	NA	mini mental state exam (mmse) score: 19	NA	NA	Protein profiling by protein array	other
GSM735369	GPL13669	413753	6272	3	GPL13669	GSE29676	serum	NA	Male	81	Frozen	NA	mini mental state exam (mmse) score: 19	NA	NA	Protein profiling by protein array	other
GSM735370	GPL13669	66282.8	6272	1	GPL13669	GSE29676	serum	NA	Male	69	Frozen	NA	mini mental state exam (mmse) score: 19	NA	NA	Protein profiling by protein array	other
GSM735371	GPL13669	2.03589e+06	6272	1	GPL13669	GSE29676	serum	NA	Female	85	Frozen	NA	mini mental state exam (mmse) score: 20	NA	NA	Protein profiling by protein array	other
GSM735372	GPL13669	132678	6272	1	GPL13669	GSE29676	serum	NA	Male	79	Frozen	NA	mini mental state exam (mmse) score: 20	NA	NA	Protein profiling by protein array	other
GSM735373	GPL13669	2.3698e+06	6272	1	GPL13669	GSE29676	serum	NA	Male	78	Frozen	NA	mini mental state exam (mmse) score: 20	NA	NA	Protein profiling by protein array	other
GSM735374	GPL13669	5.09482e+06	6272	0	GPL13669	GSE29676	serum	NA	Female	89	Frozen	NA	mini mental state exam (mmse) score: 21	NA	NA	Protein profiling by protein array	other
GSM735375	GPL13669	1.41192e+07	6272	1	GPL13669	GSE29676	serum	NA	Male	84	Frozen	NA	mini mental state exam (mmse) score: 22	NA	NA	Protein profiling by protein array	other
GSM735376	GPL13669	746643	6272	1	GPL13669	GSE29676	serum	NA	Female	87	Frozen	NA	mini mental state exam (mmse) score: 22	NA	NA	Protein profiling by protein array	other
GSM735377	GPL13669	7.83978e+06	6272	2	GPL13669	GSE29676	serum	NA	Male	97	Frozen	NA	mini mental state exam (mmse) score: 23	NA	NA	Protein profiling by protein array	other
GSM735378	GPL13669	28585	6272	1	GPL13669	GSE29676	serum	NA	Male	82	Frozen	NA	mini mental state exam (mmse) score: 23	NA	NA	Protein profiling by protein array	other
GSM735379	GPL13669	24296.8	6272	3	GPL13669	GSE29676	serum	NA	Female	80	Frozen	NA	mini mental state exam (mmse) score: 24	NA	NA	Protein profiling by protein array	other
GSM735380	GPL13669	12437.8	6272	0	GPL13669	GSE29676	serum	NA	Female	72	Frozen	NA	mini mental state exam (mmse) score: 24	NA	NA	Protein profiling by protein array	other
GSM735381	GPL13669	338294	6272	1	GPL13669	GSE29676	serum	NA	Female	80	Frozen	NA	mini mental state exam (mmse) score: 15	NA	NA	Protein profiling by protein array	other
GSM735382	GPL13669	482000	6272	1	GPL13669	GSE29676	serum	NA	Female	69	Frozen	NA	mini mental state exam (mmse) score: 15	NA	NA	Protein profiling by protein array	other
GSM735383	GPL13669	475568	6272	0	GPL13669	GSE29676	serum	NA	Female	80	Frozen	NA	mini mental state exam (mmse) score: 19	NA	NA	Protein profiling by protein array	other
GSM735384	GPL13669	569995	6272	4	GPL13669	GSE29676	serum	NA	Female	86	Frozen	NA	mini mental state exam (mmse) score: 21	NA	NA	Protein profiling by protein array	other
GSM735385	GPL13669	2.22419e+07	6272	0	GPL13669	GSE29676	serum	NA	Male	79	Frozen	NA	mini mental state exam (mmse) score: 13	NA	NA	Protein profiling by protein array	other
GSM735386	GPL13669	2.30639e+06	6272	3	GPL13669	GSE29676	serum	NA	Female	68	Frozen	NA	mini mental state exam (mmse) score: 13	NA	NA	Protein profiling by protein array	other
GSM735387	GPL13669	35164.7	6272	1	GPL13669	GSE29676	serum	NA	Male	65	Frozen	NA	mini mental state exam (mmse) score: 20	NA	NA	Protein profiling by protein array	other
GSM735388	GPL13669	1.99893e+07	6272	0	GPL13669	GSE29676	serum	NA	Female	78	Frozen	NA	mini mental state exam (mmse) score: 20	NA	NA	Protein profiling by protein array	other
GSM735389	GPL13669	3.82448e+07	6272	0	GPL13669	GSE29676	serum	NA	Male	88	Frozen	NA	mini mental state exam (mmse) score: 17	NA	NA	Protein profiling by protein array	other
GSM735390	GPL13669	25244.6	6272	3	GPL13669	GSE29676	serum	NA	Female	77	Frozen	NA	mini mental state exam (mmse) score: 20	NA	NA	Protein profiling by protein array	other
GSM735391	GPL13669	2.18896e+06	6272	3	GPL13669	GSE29676	serum	NA	Male	65	Frozen	NA	mini mental state exam (mmse) score: 12	NA	NA	Protein profiling by protein array	other
GSM735392	GPL13669	9.20182e+06	6272	2	GPL13669	GSE29676	serum	NA	Female	74	Frozen	NA	mini mental state exam (mmse) score: 4	NA	NA	Protein profiling by protein array	other
GSM735393	GPL13669	2.86398e+06	6272	1	GPL13669	GSE29676	serum	NA	Female	63	Frozen	NA	mini mental state exam (mmse) score: 20	NA	NA	Protein profiling by protein array	other
GSM735394	GPL13669	1.62629e+06	6272	1	GPL13669	GSE29676	serum	NA	Male	83	Frozen	NA	mini mental state exam (mmse) score: 2	NA	NA	Protein profiling by protein array	other
GSM735395	GPL13669	4.56421e+06	6272	0	GPL13669	GSE29676	serum	NA	Female	74	Frozen	NA	mini mental state exam (mmse) score: 6	NA	NA	Protein profiling by protein array	other
GSM735396	GPL13669	1.58445e+07	6272	0	GPL13669	GSE29676	serum	NA	Female	71	Frozen	NA	mini mental state exam (mmse) score: 22	NA	NA	Protein profiling by protein array	other
GSM735397	GPL13669	3.25427e+06	6272	0	GPL13669	GSE29676	serum	NA	Female	69	Frozen	NA	mini mental state exam (mmse) score: 15	NA	NA	Protein profiling by protein array	other
GSM735398	GPL13669	2.51253e+07	6272	0	GPL13669	GSE29676	serum	NA	Male	74	Frozen	NA	mini mental state exam (mmse) score: 23	NA	NA	Protein profiling by protein array	other
GSM735424	GPL13669	224476	6272	1	GPL13669	GSE29676	serum	NA	Female	UNK	Frozen	NA	mini mental state exam (mmse) score: 5	NA	NA	Protein profiling by protein array	other
GSM735425	GPL13669	435811	6272	3	GPL13669	GSE29676	serum	NA	Female	UNK	Frozen	NA	mini mental state exam (mmse) score: 8	NA	NA	Protein profiling by protein array	other
GSM735426	GPL13669	108260	6272	1	GPL13669	GSE29676	serum	NA	Male	94	Frozen	NA	mini mental state exam (mmse) score: 8	NA	NA	Protein profiling by protein array	other
GSM735427	GPL13669	988019	6272	2	GPL13669	GSE29676	serum	NA	Female	83	Frozen	NA	mini mental state exam (mmse) score: 11	NA	NA	Protein profiling by protein array	other
GSM735428	GPL13669	39344.2	6272	1	GPL13669	GSE29676	serum	NA	Male	UNK	Frozen	NA	mini mental state exam (mmse) score: 12	NA	NA	Protein profiling by protein array	other
GSM735429	GPL13669	12151.5	6272	0	GPL13669	GSE29676	serum	NA	Female	70	Frozen	NA	mini mental state exam (mmse) score: 13	NA	NA	Protein profiling by protein array	other
GSM735430	GPL13669	63312.4	6272	1	GPL13669	GSE29676	serum	NA	Female	92	Frozen	NA	mini mental state exam (mmse) score: 13	NA	NA	Protein profiling by protein array	other
GSM735431	GPL13669	11590.6	6272	1	GPL13669	GSE29676	serum	NA	Female	84	Frozen	NA	mini mental state exam (mmse) score: 14	NA	NA	Protein profiling by protein array	other
GSM735432	GPL13669	232254	6272	0	GPL13669	GSE29676	serum	NA	Female	71	Frozen	NA	mini mental state exam (mmse) score: 14	NA	NA	Protein profiling by protein array	other
GSM735433	GPL13669	197738	6272	1	GPL13669	GSE29676	serum	NA	Female	75	Frozen	NA	mini mental state exam (mmse) score: 15	NA	NA	Protein profiling by protein array	other
GSM735434	GPL13669	253650	6272	0	GPL13669	GSE29676	serum	NA	Female	72	Frozen	NA	mini mental state exam (mmse) score: 15	NA	NA	Protein profiling by protein array	other
GSM735435	GPL13669	82801	6272	1	GPL13669	GSE29676	serum	NA	Female	87	Frozen	NA	mini mental state exam (mmse) score: 16	NA	NA	Protein profiling by protein array	other
GSM735436	GPL13669	155607	6272	0	GPL13669	GSE29676	serum	NA	Female	70	Frozen	NA	mini mental state exam (mmse) score: 16	NA	NA	Protein profiling by protein array	other
GSM735437	GPL13669	5370.63	6272	0	GPL13669	GSE29676	serum	NA	Female	UNK	Frozen	NA	mini mental state exam (mmse) score: 17	NA	NA	Protein profiling by protein array	other
GSM735438	GPL13669	13676.4	6272	1	GPL13669	GSE29676	serum	NA	Male	86	Frozen	NA	mini mental state exam (mmse) score: 18	NA	NA	Protein profiling by protein array	other
GSM735439	GPL13669	21153.9	6272	0	GPL13669	GSE29676	serum	NA	Male	97	Frozen	NA	mini mental state exam (mmse) score: 18	NA	NA	Protein profiling by protein array	other
GSM735440	GPL13669	318561	6272	1	GPL13669	GSE29676	serum	NA	Male	61	Frozen	NA	mini mental state exam (mmse) score: 18	NA	NA	Protein profiling by protein array	other
GSM735441	GPL13669	338674	6272	1	GPL13669	GSE29676	serum	NA	Male	81	Frozen	NA	mini mental state exam (mmse) score: 24	NA	NA	Protein profiling by protein array	other
GSM735442	GPL13669	166705	6272	0	GPL13669	GSE29676	serum	NA	Male	77	Frozen	NA	mini mental state exam (mmse) score: 18	NA	NA	Protein profiling by protein array	other
GSM735443	GPL13669	426302	6272	0	GPL13669	GSE29676	serum	NA	Male	84	Frozen	NA	mini mental state exam (mmse) score: 19	NA	NA	Protein profiling by protein array	other
GSM735444	GPL13669	68696.1	6272	3	GPL13669	GSE29676	serum	NA	Male	81	Frozen	NA	mini mental state exam (mmse) score: 19	NA	NA	Protein profiling by protein array	other
GSM735445	GPL13669	163009	6272	1	GPL13669	GSE29676	serum	NA	Male	69	Frozen	NA	mini mental state exam (mmse) score: 19	NA	NA	Protein profiling by protein array	other
GSM735446	GPL13669	43387.1	6272	1	GPL13669	GSE29676	serum	NA	Female	85	Frozen	NA	mini mental state exam (mmse) score: 20	NA	NA	Protein profiling by protein array	other
GSM735447	GPL13669	91580.6	6272	0	GPL13669	GSE29676	serum	NA	Male	79	Frozen	NA	mini mental state exam (mmse) score: 20	NA	NA	Protein profiling by protein array	other
GSM735448	GPL13669	771046	6272	0	GPL13669	GSE29676	serum	NA	Male	78	Frozen	NA	mini mental state exam (mmse) score: 20	NA	NA	Protein profiling by protein array	other
GSM735449	GPL13669	445844	6272	1	GPL13669	GSE29676	serum	NA	Female	89	Frozen	NA	mini mental state exam (mmse) score: 21	NA	NA	Protein profiling by protein array	other
GSM735450	GPL13669	1.08087e+06	6272	2	GPL13669	GSE29676	serum	NA	Male	84	Frozen	NA	mini mental state exam (mmse) score: 22	NA	NA	Protein profiling by protein array	other
GSM735451	GPL13669	120161	6272	1	GPL13669	GSE29676	serum	NA	Female	87	Frozen	NA	mini mental state exam (mmse) score: 22	NA	NA	Protein profiling by protein array	other
GSM735452	GPL13669	64928.1	6272	1	GPL13669	GSE29676	serum	NA	Male	97	Frozen	NA	mini mental state exam (mmse) score: 23	NA	NA	Protein profiling by protein array	other
GSM735453	GPL13669	18313.2	6272	1	GPL13669	GSE29676	serum	NA	Male	82	Frozen	NA	mini mental state exam (mmse) score: 23	NA	NA	Protein profiling by protein array	other
GSM735454	GPL13669	95417.1	6272	0	GPL13669	GSE29676	serum	NA	Female	80	Frozen	NA	mini mental state exam (mmse) score: 24	NA	NA	Protein profiling by protein array	other
GSM735455	GPL13669	122613	6272	1	GPL13669	GSE29676	serum	NA	Female	72	Frozen	NA	mini mental state exam (mmse) score: 24	NA	NA	Protein profiling by protein array	other
GSM735456	GPL13669	80364.5	6272	1	GPL13669	GSE29676	serum	NA	Female	80	Frozen	NA	mini mental state exam (mmse) score: 15	NA	NA	Protein profiling by protein array	other
GSM735457	GPL13669	131678	6272	1	GPL13669	GSE29676	serum	NA	Female	69	Frozen	NA	mini mental state exam (mmse) score: 15	NA	NA	Protein profiling by protein array	other
GSM735458	GPL13669	51876.6	6272	1	GPL13669	GSE29676	serum	NA	Female	80	Frozen	NA	mini mental state exam (mmse) score: 19	NA	NA	Protein profiling by protein array	other
GSM735459	GPL13669	276458	6272	0	GPL13669	GSE29676	serum	NA	Female	86	Frozen	NA	mini mental state exam (mmse) score: 21	NA	NA	Protein profiling by protein array	other
GSM735460	GPL13669	492534	6272	1	GPL13669	GSE29676	serum	NA	Male	79	Frozen	NA	mini mental state exam (mmse) score: 13	NA	NA	Protein profiling by protein array	other
GSM735461	GPL13669	111306	6272	1	GPL13669	GSE29676	serum	NA	Female	68	Frozen	NA	mini mental state exam (mmse) score: 13	NA	NA	Protein profiling by protein array	other
GSM735462	GPL13669	112588	6272	0	GPL13669	GSE29676	serum	NA	Male	65	Frozen	NA	mini mental state exam (mmse) score: 20	NA	NA	Protein profiling by protein array	other
GSM735463	GPL13669	485814	6272	0	GPL13669	GSE29676	serum	NA	Female	78	Frozen	NA	mini mental state exam (mmse) score: 20	NA	NA	Protein profiling by protein array	other
GSM735464	GPL13669	1.4278e+06	6272	1	GPL13669	GSE29676	serum	NA	Male	88	Frozen	NA	mini mental state exam (mmse) score: 17	NA	NA	Protein profiling by protein array	other
GSM735465	GPL13669	103546	6272	1	GPL13669	GSE29676	serum	NA	Female	77	Frozen	NA	mini mental state exam (mmse) score: 20	NA	NA	Protein profiling by protein array	other
GSM735466	GPL13669	291096	6272	0	GPL13669	GSE29676	serum	NA	Male	65	Frozen	NA	mini mental state exam (mmse) score: 12	NA	NA	Protein profiling by protein array	other
GSM735467	GPL13669	306883	6272	1	GPL13669	GSE29676	serum	NA	Female	74	Frozen	NA	mini mental state exam (mmse) score: 4	NA	NA	Protein profiling by protein array	other
GSM735468	GPL13669	325462	6272	1	GPL13669	GSE29676	serum	NA	Female	63	Frozen	NA	mini mental state exam (mmse) score: 20	NA	NA	Protein profiling by protein array	other
GSM735469	GPL13669	146993	6272	1	GPL13669	GSE29676	serum	NA	Male	83	Frozen	NA	mini mental state exam (mmse) score: 2	NA	NA	Protein profiling by protein array	other
GSM735470	GPL13669	169476	6272	1	GPL13669	GSE29676	serum	NA	Female	74	Frozen	NA	mini mental state exam (mmse) score: 6	NA	NA	Protein profiling by protein array	other
GSM735471	GPL13669	414077	6272	0	GPL13669	GSE29676	serum	NA	Female	71	Frozen	NA	mini mental state exam (mmse) score: 22	NA	NA	Protein profiling by protein array	other
GSM735472	GPL13669	99676.4	6272	0	GPL13669	GSE29676	serum	NA	Female	69	Frozen	NA	mini mental state exam (mmse) score: 15	NA	NA	Protein profiling by protein array	other
GSM735473	GPL13669	402569	6272	1	GPL13669	GSE29676	serum	NA	Male	74	Frozen	NA	mini mental state exam (mmse) score: 23	NA	NA	Protein profiling by protein array	other
GSM735516	GPL13669	3.63037e+07	6272	0	GPL13669	GSE29676	serum	NA	Male	88	Frozen	NA	mini mental state exam (mmse) score: 17	NA	NA	Protein profiling by protein array	other
GSM735517	GPL13669	230211	6272	0	GPL13669	GSE29676	serum	NA	Female	72	Frozen	NA	mini mental state exam (mmse) score: 24	NA	NA	Protein profiling by protein array	other
GSM735518	GPL13669	1.25136e+06	6272	1	GPL13669	GSE29676	serum	NA	Male	81	Frozen	NA	mini mental state exam (mmse) score: 24	NA	NA	Protein profiling by protein array	other
GSM735519	GPL13669	1.09518e+06	6272	1	GPL13669	GSE29676	serum	NA	Male	77	Frozen	NA	mini mental state exam (mmse) score: 18	NA	NA	Protein profiling by protein array	other
GSM735520	GPL13669	1.81858e+07	6272	0	GPL13669	GSE29676	serum	NA	Male	84	Frozen	NA	mini mental state exam (mmse) score: 19	NA	NA	Protein profiling by protein array	other
GSM735521	GPL13669	30650.3	6272	1	GPL13669	GSE29676	serum	NA	Male	81	Frozen	NA	mini mental state exam (mmse) score: 19	NA	NA	Protein profiling by protein array	other
GSM735522	GPL13669	43140.9	6272	0	GPL13669	GSE29676	serum	NA	Female	85	Frozen	NA	mini mental state exam (mmse) score: 20	NA	NA	Protein profiling by protein array	other
GSM735523	GPL13669	692942	6272	1	GPL13669	GSE29676	serum	NA	Male	79	Frozen	NA	mini mental state exam (mmse) score: 20	NA	NA	Protein profiling by protein array	other
GSM735524	GPL13669	2.66486e+07	6272	0	GPL13669	GSE29676	serum	NA	Male	78	Frozen	NA	mini mental state exam (mmse) score: 20	NA	NA	Protein profiling by protein array	other
GSM735525	GPL13669	14901.5	6272	3	GPL13669	GSE29676	serum	NA	Male	65	Frozen	NA	mini mental state exam (mmse) score: 20	NA	NA	Protein profiling by protein array	other
GSM735526	GPL13669	385693	6272	1	GPL13669	GSE29676	serum	NA	Male	82	Frozen	NA	mini mental state exam (mmse) score: 23	NA	NA	Protein profiling by protein array	other
GSM735527	GPL13669	3.31067e+06	6272	1	GPL13669	GSE29676	serum	NA	Female	86	Frozen	NA	mini mental state exam (mmse) score: 21	NA	NA	Protein profiling by protein array	other
GSM735528	GPL13669	1.71759e+07	6272	1	GPL13669	GSE29676	serum	NA	Female	78	Frozen	NA	mini mental state exam (mmse) score: 20	NA	NA	Protein profiling by protein array	other
GSM735529	GPL13669	714373	6272	1	GPL13669	GSE29676	serum	NA	Female	77	Frozen	NA	mini mental state exam (mmse) score: 20	NA	NA	Protein profiling by protein array	other
GSM735530	GPL13669	101126	6272	0	GPL13669	GSE29676	serum	NA	Female	80	Frozen	NA	mini mental state exam (mmse) score: 19	NA	NA	Protein profiling by protein array	other
GSM735531	GPL13669	2.73575e+06	6272	1	GPL13669	GSE29676	serum	NA	Female	69	Frozen	NA	mini mental state exam (mmse) score: 15	NA	NA	Protein profiling by protein array	other
GSM735532	GPL13669	674411	6272	2	GPL13669	GSE29676	serum	NA	Male	61	Frozen	NA	mini mental state exam (mmse) score: 18	NA	NA	Protein profiling by protein array	other
GSM735533	GPL13669	8.18733e+06	6272	3	GPL13669	GSE29676	serum	NA	Male	69	Frozen	NA	mini mental state exam (mmse) score: 19	NA	NA	Protein profiling by protein array	other
GSM735534	GPL13669	146970	6272	0	GPL13669	GSE29676	serum	NA	Female	80	Frozen	NA	mini mental state exam (mmse) score: 15	NA	NA	Protein profiling by protein array	other
GSM735535	GPL13669	1.46217e+06	6272	0	GPL13669	GSE29676	serum	NA	Female	69	Frozen	NA	mini mental state exam (mmse) score: 15	NA	NA	Protein profiling by protein array	other
GSM735536	GPL13669	454518	6272	1	GPL13669	GSE29676	serum	NA	Female	80	Frozen	NA	mini mental state exam (mmse) score: 24	NA	NA	Protein profiling by protein array	other
GSM735537	GPL13669	3.03554e+06	6272	0	GPL13669	GSE29676	serum	NA	Male	74	Frozen	NA	mini mental state exam (mmse) score: 23	NA	NA	Protein profiling by protein array	other
GSM735538	GPL13669	6.80465e+06	6272	0	GPL13669	GSE29676	serum	NA	Female	63	Frozen	NA	mini mental state exam (mmse) score: 20	NA	NA	Protein profiling by protein array	other
GSM735539	GPL13669	1.87291e+07	6272	1	GPL13669	GSE29676	serum	NA	Female	71	Frozen	NA	mini mental state exam (mmse) score: 22	NA	NA	Protein profiling by protein array	other
GSM735540	GPL13669	94735.2	6272	0	GPL13669	GSE29676	serum	NA	Male	97	Frozen	NA	mini mental state exam (mmse) score: 23	NA	NA	Protein profiling by protein array	other
GSM735541	GPL13669	1.06198e+06	6272	3	GPL13669	GSE29676	serum	NA	Female	87	Frozen	NA	mini mental state exam (mmse) score: 22	NA	NA	Protein profiling by protein array	other
GSM735542	GPL13669	5.26174e+06	6272	1	GPL13669	GSE29676	serum	NA	Male	84	Frozen	NA	mini mental state exam (mmse) score: 22	NA	NA	Protein profiling by protein array	other
GSM735543	GPL13669	1.1325e+06	6272	1	GPL13669	GSE29676	serum	NA	Female	89	Frozen	NA	mini mental state exam (mmse) score: 21	NA	NA	Protein profiling by protein array	other
GSM735544	GPL13669	42522.5	6272	1	GPL13669	GSE29676	serum	NA	Female	75	Frozen	NA	mini mental state exam (mmse) score: 15	NA	NA	Protein profiling by protein array	other
GSM735545	GPL13669	2.2446e+07	6272	1	GPL13669	GSE29676	serum	NA	Female	72	Frozen	NA	mini mental state exam (mmse) score: 15	NA	NA	Protein profiling by protein array	other
GSM735546	GPL13669	1.16031e+06	6272	2	GPL13669	GSE29676	serum	NA	Female	87	Frozen	NA	mini mental state exam (mmse) score: 16	NA	NA	Protein profiling by protein array	other
GSM735547	GPL13669	63320.8	6272	0	GPL13669	GSE29676	serum	NA	Female	70	Frozen	NA	mini mental state exam (mmse) score: 16	NA	NA	Protein profiling by protein array	other
GSM735548	GPL13669	53058.5	6272	0	GPL13669	GSE29676	serum	NA	Female	UNK	Frozen	NA	mini mental state exam (mmse) score: 17	NA	NA	Protein profiling by protein array	other
GSM735549	GPL13669	8273.78	6272	0	GPL13669	GSE29676	serum	NA	Male	86	Frozen	NA	mini mental state exam (mmse) score: 18	NA	NA	Protein profiling by protein array	other
GSM735550	GPL13669	135274	6272	1	GPL13669	GSE29676	serum	NA	Male	97	Frozen	NA	mini mental state exam (mmse) score: 18	NA	NA	Protein profiling by protein array	other
GSM735611	GPL13669	1.82109e+07	6272	0	GPL13669	GSE29676	serum	NA	Male	88	Frozen	NA	mini mental state exam (mmse) score: 17	NA	NA	Protein profiling by protein array	other
GSM735612	GPL13669	259896	6272	0	GPL13669	GSE29676	serum	NA	Female	72	Frozen	NA	mini mental state exam (mmse) score: 24	NA	NA	Protein profiling by protein array	other
GSM735613	GPL13669	1.11398e+07	6272	1	GPL13669	GSE29676	serum	NA	Male	81	Frozen	NA	mini mental state exam (mmse) score: 24	NA	NA	Protein profiling by protein array	other
GSM735614	GPL13669	2.25324e+07	6272	1	GPL13669	GSE29676	serum	NA	Male	77	Frozen	NA	mini mental state exam (mmse) score: 18	NA	NA	Protein profiling by protein array	other
GSM735615	GPL13669	1.13811e+07	6272	3	GPL13669	GSE29676	serum	NA	Male	84	Frozen	NA	mini mental state exam (mmse) score: 19	NA	NA	Protein profiling by protein array	other
GSM735616	GPL13669	152796	6272	3	GPL13669	GSE29676	serum	NA	Male	81	Frozen	NA	mini mental state exam (mmse) score: 19	NA	NA	Protein profiling by protein array	other
GSM735617	GPL13669	66937.4	6272	0	GPL13669	GSE29676	serum	NA	Female	85	Frozen	NA	mini mental state exam (mmse) score: 20	NA	NA	Protein profiling by protein array	other
GSM735618	GPL13669	454239	6272	0	GPL13669	GSE29676	serum	NA	Male	79	Frozen	NA	mini mental state exam (mmse) score: 20	NA	NA	Protein profiling by protein array	other
GSM735619	GPL13669	1.23991e+07	6272	0	GPL13669	GSE29676	serum	NA	Male	78	Frozen	NA	mini mental state exam (mmse) score: 20	NA	NA	Protein profiling by protein array	other
GSM735620	GPL13669	167389	6272	1	GPL13669	GSE29676	serum	NA	Male	65	Frozen	NA	mini mental state exam (mmse) score: 20	NA	NA	Protein profiling by protein array	other
GSM735621	GPL13669	7.46562e+06	6272	0	GPL13669	GSE29676	serum	NA	Male	82	Frozen	NA	mini mental state exam (mmse) score: 23	NA	NA	Protein profiling by protein array	other
GSM735622	GPL13669	1.08105e+06	6272	1	GPL13669	GSE29676	serum	NA	Female	86	Frozen	NA	mini mental state exam (mmse) score: 21	NA	NA	Protein profiling by protein array	other
GSM735623	GPL13669	1.63848e+06	6272	1	GPL13669	GSE29676	serum	NA	Female	78	Frozen	NA	mini mental state exam (mmse) score: 20	NA	NA	Protein profiling by protein array	other
GSM735624	GPL13669	336504	6272	1	GPL13669	GSE29676	serum	NA	Female	77	Frozen	NA	mini mental state exam (mmse) score: 20	NA	NA	Protein profiling by protein array	other
GSM735625	GPL13669	278223	6272	0	GPL13669	GSE29676	serum	NA	Female	80	Frozen	NA	mini mental state exam (mmse) score: 19	NA	NA	Protein profiling by protein array	other
GSM735626	GPL13669	1.44091e+06	6272	1	GPL13669	GSE29676	serum	NA	Female	69	Frozen	NA	mini mental state exam (mmse) score: 15	NA	NA	Protein profiling by protein array	other
GSM735627	GPL13669	90251.1	6272	1	GPL13669	GSE29676	serum	NA	Male	61	Frozen	NA	mini mental state exam (mmse) score: 18	NA	NA	Protein profiling by protein array	other
GSM735628	GPL13669	232775	6272	1	GPL13669	GSE29676	serum	NA	Male	69	Frozen	NA	mini mental state exam (mmse) score: 19	NA	NA	Protein profiling by protein array	other
GSM735629	GPL13669	67846.2	6272	1	GPL13669	GSE29676	serum	NA	Female	80	Frozen	NA	mini mental state exam (mmse) score: 15	NA	NA	Protein profiling by protein array	other
GSM735630	GPL13669	1.40908e+06	6272	1	GPL13669	GSE29676	serum	NA	Female	69	Frozen	NA	mini mental state exam (mmse) score: 15	NA	NA	Protein profiling by protein array	other
GSM735631	GPL13669	1.58296e+06	6272	1	GPL13669	GSE29676	serum	NA	Female	80	Frozen	NA	mini mental state exam (mmse) score: 24	NA	NA	Protein profiling by protein array	other
GSM735632	GPL13669	7.3409e+06	6272	1	GPL13669	GSE29676	serum	NA	Male	74	Frozen	NA	mini mental state exam (mmse) score: 23	NA	NA	Protein profiling by protein array	other
GSM735633	GPL13669	4.01389e+06	6272	0	GPL13669	GSE29676	serum	NA	Female	63	Frozen	NA	mini mental state exam (mmse) score: 20	NA	NA	Protein profiling by protein array	other
GSM735634	GPL13669	8.05527e+06	6272	0	GPL13669	GSE29676	serum	NA	Female	71	Frozen	NA	mini mental state exam (mmse) score: 22	NA	NA	Protein profiling by protein array	other
GSM735635	GPL13669	1.59018e+07	6272	1	GPL13669	GSE29676	serum	NA	Male	97	Frozen	NA	mini mental state exam (mmse) score: 23	NA	NA	Protein profiling by protein array	other
GSM735636	GPL13669	3.67397e+06	6272	0	GPL13669	GSE29676	serum	NA	Female	87	Frozen	NA	mini mental state exam (mmse) score: 22	NA	NA	Protein profiling by protein array	other
GSM735637	GPL13669	9.47266e+06	6272	1	GPL13669	GSE29676	serum	NA	Male	84	Frozen	NA	mini mental state exam (mmse) score: 22	NA	NA	Protein profiling by protein array	other
GSM735638	GPL13669	2.51302e+06	6272	0	GPL13669	GSE29676	serum	NA	Female	89	Frozen	NA	mini mental state exam (mmse) score: 21	NA	NA	Protein profiling by protein array	other
GSM735639	GPL13669	726060	6272	1	GPL13669	GSE29676	serum	NA	Female	75	Frozen	NA	mini mental state exam (mmse) score: 15	NA	NA	Protein profiling by protein array	other
GSM735640	GPL13669	8.82401e+06	6272	1	GPL13669	GSE29676	serum	NA	Female	72	Frozen	NA	mini mental state exam (mmse) score: 15	NA	NA	Protein profiling by protein array	other
GSM735641	GPL13669	2.44285e+06	6272	0	GPL13669	GSE29676	serum	NA	Female	87	Frozen	NA	mini mental state exam (mmse) score: 16	NA	NA	Protein profiling by protein array	other
GSM735642	GPL13669	11769.2	6272	3	GPL13669	GSE29676	serum	NA	Female	70	Frozen	NA	mini mental state exam (mmse) score: 16	NA	NA	Protein profiling by protein array	other
GSM735643	GPL13669	26984	6272	1	GPL13669	GSE29676	serum	NA	Female	UNK	Frozen	NA	mini mental state exam (mmse) score: 17	NA	NA	Protein profiling by protein array	other
GSM735644	GPL13669	8366.06	6272	1	GPL13669	GSE29676	serum	NA	Male	86	Frozen	NA	mini mental state exam (mmse) score: 18	NA	NA	Protein profiling by protein array	other
GSM735645	GPL13669	342940	6272	1	GPL13669	GSE29676	serum	NA	Male	97	Frozen	NA	mini mental state exam (mmse) score: 18	NA	NA	Protein profiling by protein array	other
GSM735646	GPL13669	1.68956e+06	6272	4	GPL13669	GSE29676	serum	NA	Male	79	Frozen	NA	mini mental state exam (mmse) score: 13	NA	NA	Protein profiling by protein array	other
GSM735647	GPL13669	93942.8	6272	1	GPL13669	GSE29676	serum	NA	Female	74	Frozen	NA	mini mental state exam (mmse) score: 6	NA	NA	Protein profiling by protein array	other
GSM735648	GPL13669	7391.7	6272	1	GPL13669	GSE29676	serum	NA	Male	UNK	Frozen	NA	mini mental state exam (mmse) score: 12	NA	NA	Protein profiling by protein array	other
GSM735649	GPL13669	22391.2	6272	1	GPL13669	GSE29676	serum	NA	Female	70	Frozen	NA	mini mental state exam (mmse) score: 13	NA	NA	Protein profiling by protein array	other
GSM735650	GPL13669	5.58975e+06	6272	1	GPL13669	GSE29676	serum	NA	Female	UNK	Frozen	NA	mini mental state exam (mmse) score: 5	NA	NA	Protein profiling by protein array	other
GSM735651	GPL13669	3.02787e+06	6272	1	GPL13669	GSE29676	serum	NA	Female	UNK	Frozen	NA	mini mental state exam (mmse) score: 8	NA	NA	Protein profiling by protein array	other
GSM735652	GPL13669	5.52513e+06	6272	4	GPL13669	GSE29676	serum	NA	Female	71	Frozen	NA	mini mental state exam (mmse) score: 14	NA	NA	Protein profiling by protein array	other
GSM735653	GPL13669	5.18411e+06	6272	1	GPL13669	GSE29676	serum	NA	Female	83	Frozen	NA	mini mental state exam (mmse) score: 11	NA	NA	Protein profiling by protein array	other
GSM735654	GPL13669	165712	6272	0	GPL13669	GSE29676	serum	NA	Male	94	Frozen	NA	mini mental state exam (mmse) score: 8	NA	NA	Protein profiling by protein array	other
GSM735655	GPL13669	9054	6272	0	GPL13669	GSE29676	serum	NA	Female	84	Frozen	NA	mini mental state exam (mmse) score: 14	NA	NA	Protein profiling by protein array	other
GSM735656	GPL13669	27684.6	6272	1	GPL13669	GSE29676	serum	NA	Female	92	Frozen	NA	mini mental state exam (mmse) score: 13	NA	NA	Protein profiling by protein array	other
GSM735657	GPL13669	159103	6272	0	GPL13669	GSE29676	serum	NA	Male	83	Frozen	NA	mini mental state exam (mmse) score: 2	NA	NA	Protein profiling by protein array	other
GSM735658	GPL13669	444738	6272	4	GPL13669	GSE29676	serum	NA	Female	74	Frozen	NA	mini mental state exam (mmse) score: 4	NA	NA	Protein profiling by protein array	other
GSM735659	GPL13669	130539	6272	4	GPL13669	GSE29676	serum	NA	Male	65	Frozen	NA	mini mental state exam (mmse) score: 12	NA	NA	Protein profiling by protein array	other
GSM735660	GPL13669	381490	6272	0	GPL13669	GSE29676	serum	NA	Female	68	Frozen	NA	mini mental state exam (mmse) score: 13	NA	NA	Protein profiling by protein array	other
GSM735733	GPL13669	738798	6272	0	GPL13669	GSE29676	serum	NA	Male	79	Frozen	NA	mini mental state exam (mmse) score: 13	NA	NA	Protein profiling by protein array	other
GSM735734	GPL13669	962325	6272	1	GPL13669	GSE29676	serum	NA	Female	74	Frozen	NA	mini mental state exam (mmse) score: 6	NA	NA	Protein profiling by protein array	other
GSM735735	GPL13669	8847.67	6272	1	GPL13669	GSE29676	serum	NA	Male	UNK	Frozen	NA	mini mental state exam (mmse) score: 12	NA	NA	Protein profiling by protein array	other
GSM735736	GPL13669	17257.1	6272	2	GPL13669	GSE29676	serum	NA	Female	70	Frozen	NA	mini mental state exam (mmse) score: 13	NA	NA	Protein profiling by protein array	other
GSM735737	GPL13669	9.30974e+06	6272	4	GPL13669	GSE29676	serum	NA	Female	UNK	Frozen	NA	mini mental state exam (mmse) score: 5	NA	NA	Protein profiling by protein array	other
GSM735738	GPL13669	1.24513e+07	6272	1	GPL13669	GSE29676	serum	NA	Female	UNK	Frozen	NA	mini mental state exam (mmse) score: 8	NA	NA	Protein profiling by protein array	other
GSM735739	GPL13669	2.00452e+06	6272	0	GPL13669	GSE29676	serum	NA	Female	71	Frozen	NA	mini mental state exam (mmse) score: 14	NA	NA	Protein profiling by protein array	other
GSM735740	GPL13669	7.92228e+06	6272	1	GPL13669	GSE29676	serum	NA	Female	83	Frozen	NA	mini mental state exam (mmse) score: 11	NA	NA	Protein profiling by protein array	other
GSM735741	GPL13669	452476	6272	1	GPL13669	GSE29676	serum	NA	Male	94	Frozen	NA	mini mental state exam (mmse) score: 8	NA	NA	Protein profiling by protein array	other
GSM735742	GPL13669	13718.6	6272	1	GPL13669	GSE29676	serum	NA	Female	84	Frozen	NA	mini mental state exam (mmse) score: 14	NA	NA	Protein profiling by protein array	other
GSM735743	GPL13669	10087	6272	1	GPL13669	GSE29676	serum	NA	Female	92	Frozen	NA	mini mental state exam (mmse) score: 13	NA	NA	Protein profiling by protein array	other
GSM735744	GPL13669	131422	6272	1	GPL13669	GSE29676	serum	NA	Male	83	Frozen	NA	mini mental state exam (mmse) score: 2	NA	NA	Protein profiling by protein array	other
GSM735745	GPL13669	69686.1	6272	1	GPL13669	GSE29676	serum	NA	Female	74	Frozen	NA	mini mental state exam (mmse) score: 4	NA	NA	Protein profiling by protein array	other
GSM735746	GPL13669	80571.2	6272	1	GPL13669	GSE29676	serum	NA	Male	65	Frozen	NA	mini mental state exam (mmse) score: 12	NA	NA	Protein profiling by protein array	other
GSM735747	GPL13669	135561	6272	0	GPL13669	GSE29676	serum	NA	Female	68	Frozen	NA	mini mental state exam (mmse) score: 13	NA	NA	Protein profiling by protein array	other
GSM1423780	GPL4372	832691	16717	1	GPL4372	GSE33000	prefrontal cortex brain	NA	Female	67	Fresh-Frozen	NA	NA	NA	NA	Expression profiling by array	total RNA
GSM1423781	GPL4372	2.04477e+07	16717	1	GPL4372	GSE33000	prefrontal cortex brain	NA	Male	88	Fresh-Frozen	NA	NA	NA	NA	Expression profiling by array	total RNA
GSM1423782	GPL4372	2.24372e+08	16717	1	GPL4372	GSE33000	prefrontal cortex brain	NA	Male	62	Fresh-Frozen	NA	NA	NA	NA	Expression profiling by array	total RNA
GSM1423783	GPL4372	8.54535e+15	16717	0	GPL4372	GSE33000	prefrontal cortex brain	NA	Female	90	Fresh-Frozen	NA	NA	NA	NA	Expression profiling by array	total RNA
GSM1423784	GPL4372	374207000000	16717	1	GPL4372	GSE33000	prefrontal cortex brain	NA	Female	90	Fresh-Frozen	NA	NA	NA	NA	Expression profiling by array	total RNA
GSM1423785	GPL4372	587744000000	16717	2	GPL4372	GSE33000	prefrontal cortex brain	NA	Female	95	Fresh-Frozen	NA	NA	NA	NA	Expression profiling by array	total RNA
GSM1423786	GPL4372	6.99877e+08	16717	2	GPL4372	GSE33000	prefrontal cortex brain	NA	Female	77	Fresh-Frozen	NA	NA	NA	NA	Expression profiling by array	total RNA
GSM1423787	GPL4372	138018000000000	16717	0	GPL4372	GSE33000	prefrontal cortex brain	NA	Female	100	Fresh-Frozen	NA	NA	NA	NA	Expression profiling by array	total RNA
GSM1423788	GPL4372	2.21e+22	16717	2	GPL4372	GSE33000	prefrontal cortex brain	NA	Male	72	Fresh-Frozen	NA	NA	NA	NA	Expression profiling by array	total RNA
GSM1423789	GPL4372	474102	16717	2	GPL4372	GSE33000	prefrontal cortex brain	NA	Female	64	Fresh-Frozen	NA	NA	NA	NA	Expression profiling by array	total RNA
GSM1423790	GPL4372	29812109223	16717	0	GPL4372	GSE33000	prefrontal cortex brain	NA	Female	89	Fresh-Frozen	NA	NA	NA	NA	Expression profiling by array	total RNA
GSM1423791	GPL4372	111014000000	16717	0	GPL4372	GSE33000	prefrontal cortex brain	NA	Female	80	Fresh-Frozen	NA	NA	NA	NA	Expression profiling by array	total RNA
GSM1423792	GPL4372	19644136432	16717	2	GPL4372	GSE33000	prefrontal cortex brain	NA	Female	61	Fresh-Frozen	NA	NA	NA	NA	Expression profiling by array	total RNA
GSM1423793	GPL4372	3285980000000	16717	1	GPL4372	GSE33000	prefrontal cortex brain	NA	Male	93	Fresh-Frozen	NA	NA	NA	NA	Expression profiling by array	total RNA
GSM1423794	GPL4372	1.03572e+08	16717	0	GPL4372	GSE33000	prefrontal cortex brain	NA	Female	81	Fresh-Frozen	NA	NA	NA	NA	Expression profiling by array	total RNA
GSM1423795	GPL4372	124155	16717	2	GPL4372	GSE33000	prefrontal cortex brain	NA	Male	89	Fresh-Frozen	NA	NA	NA	NA	Expression profiling by array	total RNA
GSM1423796	GPL4372	1.10682e+06	16717	0	GPL4372	GSE33000	prefrontal cortex brain	NA	Male	81	Fresh-Frozen	NA	NA	NA	NA	Expression profiling by array	total RNA
GSM1423797	GPL4372	26345600000000	16717	2	GPL4372	GSE33000	prefrontal cortex brain	NA	Female	85	Fresh-Frozen	NA	NA	NA	NA	Expression profiling by array	total RNA
GSM1423798	GPL4372	141623	16717	0	GPL4372	GSE33000	prefrontal cortex brain	NA	Male	79	Fresh-Frozen	NA	NA	NA	NA	Expression profiling by array	total RNA
GSM1423799	GPL4372	38453600000000	16717	0	GPL4372	GSE33000	prefrontal cortex brain	NA	Female	77	Fresh-Frozen	NA	NA	NA	NA	Expression profiling by array	total RNA
GSM1423800	GPL4372	414708	16717	2	GPL4372	GSE33000	prefrontal cortex brain	NA	Female	91	Fresh-Frozen	NA	NA	NA	NA	Expression profiling by array	total RNA
GSM1423801	GPL4372	789086	16717	2	GPL4372	GSE33000	prefrontal cortex brain	NA	Male	87	Fresh-Frozen	NA	NA	NA	NA	Expression profiling by array	total RNA
GSM1423802	GPL4372	2.22864e+07	16717	0	GPL4372	GSE33000	prefrontal cortex brain	NA	Female	77	Fresh-Frozen	NA	NA	NA	NA	Expression profiling by array	total RNA
GSM1423803	GPL4372	110635	16717	1	GPL4372	GSE33000	prefrontal cortex brain	NA	Male	77	Fresh-Frozen	NA	NA	NA	NA	Expression profiling by array	total RNA
GSM1423804	GPL4372	5.72086e+07	16717	0	GPL4372	GSE33000	prefrontal cortex brain	NA	Female	75	Fresh-Frozen	NA	NA	NA	NA	Expression profiling by array	total RNA
GSM1423805	GPL4372	5.14575e+06	16717	2	GPL4372	GSE33000	prefrontal cortex brain	NA	Female	76	Fresh-Frozen	NA	NA	NA	NA	Expression profiling by array	total RNA
GSM1423806	GPL4372	6.28102e+07	16717	2	GPL4372	GSE33000	prefrontal cortex brain	NA	Female	84	Fresh-Frozen	NA	NA	NA	NA	Expression profiling by array	total RNA
GSM1423807	GPL4372	339533000000	16717	0	GPL4372	GSE33000	prefrontal cortex brain	NA	Male	65	Fresh-Frozen	NA	NA	NA	NA	Expression profiling by array	total RNA
GSM1423808	GPL4372	2.03e+21	16717	0	GPL4372	GSE33000	prefrontal cortex brain	NA	Female	66	Fresh-Frozen	NA	NA	NA	NA	Expression profiling by array	total RNA
GSM1423809	GPL4372	9.28615e+06	16717	1	GPL4372	GSE33000	prefrontal cortex brain	NA	Male	55	Fresh-Frozen	NA	NA	NA	NA	Expression profiling by array	total RNA
GSM1423810	GPL4372	87821.1	16717	2	GPL4372	GSE33000	prefrontal cortex brain	NA	Male	77	Fresh-Frozen	NA	NA	NA	NA	Expression profiling by array	total RNA
GSM1423811	GPL4372	3.23794e+17	16717	1	GPL4372	GSE33000	prefrontal cortex brain	NA	Male	61	Fresh-Frozen	NA	NA	NA	NA	Expression profiling by array	total RNA
GSM1423812	GPL4372	489531	16717	0	GPL4372	GSE33000	prefrontal cortex brain	NA	Male	79	Fresh-Frozen	NA	NA	NA	NA	Expression profiling by array	total RNA
GSM1423813	GPL4372	1252882848	16717	2	GPL4372	GSE33000	prefrontal cortex brain	NA	Male	85	Fresh-Frozen	NA	NA	NA	NA	Expression profiling by array	total RNA
GSM1423814	GPL4372	781284	16717	1	GPL4372	GSE33000	prefrontal cortex brain	NA	Female	79	Fresh-Frozen	NA	NA	NA	NA	Expression profiling by array	total RNA
GSM1423815	GPL4372	62155.2	16717	2	GPL4372	GSE33000	prefrontal cortex brain	NA	Female	89	Fresh-Frozen	NA	NA	NA	NA	Expression profiling by array	total RNA
GSM1423816	GPL4372	501728	16717	2	GPL4372	GSE33000	prefrontal cortex brain	NA	Male	74	Fresh-Frozen	NA	NA	NA	NA	Expression profiling by array	total RNA
GSM1423817	GPL4372	6.02892e+06	16717	2	GPL4372	GSE33000	prefrontal cortex brain	NA	Male	89	Fresh-Frozen	NA	NA	NA	NA	Expression profiling by array	total RNA
GSM1423818	GPL4372	4.6081e+06	16717	2	GPL4372	GSE33000	prefrontal cortex brain	NA	Female	85	Fresh-Frozen	NA	NA	NA	NA	Expression profiling by array	total RNA
GSM1423819	GPL4372	156684	16717	2	GPL4372	GSE33000	prefrontal cortex brain	NA	Female	67	Fresh-Frozen	NA	NA	NA	NA	Expression profiling by array	total RNA
GSM1423820	GPL4372	1.05652e+07	16717	0	GPL4372	GSE33000	prefrontal cortex brain	NA	Female	90	Fresh-Frozen	NA	NA	NA	NA	Expression profiling by array	total RNA
GSM1423821	GPL4372	5.09259e+06	16717	2	GPL4372	GSE33000	prefrontal cortex brain	NA	Female	92	Fresh-Frozen	NA	NA	NA	NA	Expression profiling by array	total RNA
GSM1423822	GPL4372	354068	16717	1	GPL4372	GSE33000	prefrontal cortex brain	NA	Female	76	Fresh-Frozen	NA	NA	NA	NA	Expression profiling by array	total RNA
GSM1423823	GPL4372	2.12704e+06	16717	0	GPL4372	GSE33000	prefrontal cortex brain	NA	Female	84	Fresh-Frozen	NA	NA	NA	NA	Expression profiling by array	total RNA
GSM1423824	GPL4372	2.21355e+06	16717	0	GPL4372	GSE33000	prefrontal cortex brain	NA	Female	83	Fresh-Frozen	NA	NA	NA	NA	Expression profiling by array	total RNA
GSM1423825	GPL4372	9177700000000	16717	1	GPL4372	GSE33000	prefrontal cortex brain	NA	Female	75	Fresh-Frozen	NA	NA	NA	NA	Expression profiling by array	total RNA
GSM1423826	GPL4372	5.29829e+07	16717	0	GPL4372	GSE33000	prefrontal cortex brain	NA	Male	82	Fresh-Frozen	NA	NA	NA	NA	Expression profiling by array	total RNA
GSM1423827	GPL4372	4.36492e+08	16717	0	GPL4372	GSE33000	prefrontal cortex brain	NA	Female	87	Fresh-Frozen	NA	NA	NA	NA	Expression profiling by array	total RNA
GSM1423828	GPL4372	61383.6	16717	2	GPL4372	GSE33000	prefrontal cortex brain	NA	Male	92	Fresh-Frozen	NA	NA	NA	NA	Expression profiling by array	total RNA
GSM1423829	GPL4372	160626	16717	0	GPL4372	GSE33000	prefrontal cortex brain	NA	Female	74	Fresh-Frozen	NA	NA	NA	NA	Expression profiling by array	total RNA
GSM1423830	GPL4372	151450	16717	1	GPL4372	GSE33000	prefrontal cortex brain	NA	Female	83	Fresh-Frozen	NA	NA	NA	NA	Expression profiling by array	total RNA
GSM1423831	GPL4372	265358	16717	2	GPL4372	GSE33000	prefrontal cortex brain	NA	Male	77	Fresh-Frozen	NA	NA	NA	NA	Expression profiling by array	total RNA
GSM1423832	GPL4372	269114	16717	2	GPL4372	GSE33000	prefrontal cortex brain	NA	Male	68	Fresh-Frozen	NA	NA	NA	NA	Expression profiling by array	total RNA
GSM1423833	GPL4372	74584.7	16717	2	GPL4372	GSE33000	prefrontal cortex brain	NA	Male	87	Fresh-Frozen	NA	NA	NA	NA	Expression profiling by array	total RNA
GSM1423834	GPL4372	157026000000	16717	0	GPL4372	GSE33000	prefrontal cortex brain	NA	Female	83	Fresh-Frozen	NA	NA	NA	NA	Expression profiling by array	total RNA
GSM1423835	GPL4372	3.91257e+06	16717	1	GPL4372	GSE33000	prefrontal cortex brain	NA	Male	77	Fresh-Frozen	NA	NA	NA	NA	Expression profiling by array	total RNA
GSM1423836	GPL4372	219740	16717	2	GPL4372	GSE33000	prefrontal cortex brain	NA	Male	78	Fresh-Frozen	NA	NA	NA	NA	Expression profiling by array	total RNA
GSM1423837	GPL4372	5.02888e+06	16717	2	GPL4372	GSE33000	prefrontal cortex brain	NA	Male	85	Fresh-Frozen	NA	NA	NA	NA	Expression profiling by array	total RNA
GSM1423838	GPL4372	70106624615	16717	1	GPL4372	GSE33000	prefrontal cortex brain	NA	Female	67	Fresh-Frozen	NA	NA	NA	NA	Expression profiling by array	total RNA
GSM1423839	GPL4372	114684000000000	16717	2	GPL4372	GSE33000	prefrontal cortex brain	NA	Male	89	Fresh-Frozen	NA	NA	NA	NA	Expression profiling by array	total RNA
GSM1423840	GPL4372	2496030100	16717	2	GPL4372	GSE33000	prefrontal cortex brain	NA	Female	87	Fresh-Frozen	NA	NA	NA	NA	Expression profiling by array	total RNA
GSM1423841	GPL4372	111132	16717	2	GPL4372	GSE33000	prefrontal cortex brain	NA	Male	74	Fresh-Frozen	NA	NA	NA	NA	Expression profiling by array	total RNA
GSM1423842	GPL4372	90925325874	16717	2	GPL4372	GSE33000	prefrontal cortex brain	NA	Female	69	Fresh-Frozen	NA	NA	NA	NA	Expression profiling by array	total RNA
GSM1423843	GPL4372	2.09676e+19	16717	2	GPL4372	GSE33000	prefrontal cortex brain	NA	Male	73	Fresh-Frozen	NA	NA	NA	NA	Expression profiling by array	total RNA
GSM1423844	GPL4372	2.03375e+19	16717	0	GPL4372	GSE33000	prefrontal cortex brain	NA	Male	83	Fresh-Frozen	NA	NA	NA	NA	Expression profiling by array	total RNA
GSM1423845	GPL4372	91154.9	16717	2	GPL4372	GSE33000	prefrontal cortex brain	NA	Female	62	Fresh-Frozen	NA	NA	NA	NA	Expression profiling by array	total RNA
GSM1423846	GPL4372	538468	16717	2	GPL4372	GSE33000	prefrontal cortex brain	NA	Male	83	Fresh-Frozen	NA	NA	NA	NA	Expression profiling by array	total RNA
GSM1423847	GPL4372	1.74784e+06	16717	2	GPL4372	GSE33000	prefrontal cortex brain	NA	Male	75	Fresh-Frozen	NA	NA	NA	NA	Expression profiling by array	total RNA
GSM1423848	GPL4372	322900	16717	2	GPL4372	GSE33000	prefrontal cortex brain	NA	Male	82	Fresh-Frozen	NA	NA	NA	NA	Expression profiling by array	total RNA
GSM1423849	GPL4372	559045	16717	1	GPL4372	GSE33000	prefrontal cortex brain	NA	Female	83	Fresh-Frozen	NA	NA	NA	NA	Expression profiling by array	total RNA
GSM1423850	GPL4372	21624617310	16717	2	GPL4372	GSE33000	prefrontal cortex brain	NA	Male	80	Fresh-Frozen	NA	NA	NA	NA	Expression profiling by array	total RNA
GSM1423851	GPL4372	1.49827e+15	16717	2	GPL4372	GSE33000	prefrontal cortex brain	NA	Female	92	Fresh-Frozen	NA	NA	NA	NA	Expression profiling by array	total RNA
GSM1423852	GPL4372	111387000000000	16717	0	GPL4372	GSE33000	prefrontal cortex brain	NA	Female	81	Fresh-Frozen	NA	NA	NA	NA	Expression profiling by array	total RNA
GSM1423853	GPL4372	13547387385	16717	2	GPL4372	GSE33000	prefrontal cortex brain	NA	Female	85	Fresh-Frozen	NA	NA	NA	NA	Expression profiling by array	total RNA
GSM1423854	GPL4372	300093	16717	0	GPL4372	GSE33000	prefrontal cortex brain	NA	Female	68	Fresh-Frozen	NA	NA	NA	NA	Expression profiling by array	total RNA
GSM1423855	GPL4372	6128452720	16717	0	GPL4372	GSE33000	prefrontal cortex brain	NA	Female	81	Fresh-Frozen	NA	NA	NA	NA	Expression profiling by array	total RNA
GSM1423856	GPL4372	6.74176e+07	16717	2	GPL4372	GSE33000	prefrontal cortex brain	NA	Female	84	Fresh-Frozen	NA	NA	NA	NA	Expression profiling by array	total RNA
GSM1423857	GPL4372	6289197396	16717	2	GPL4372	GSE33000	prefrontal cortex brain	NA	Male	73	Fresh-Frozen	NA	NA	NA	NA	Expression profiling by array	total RNA
GSM1423858	GPL4372	3.22791e+06	16717	0	GPL4372	GSE33000	prefrontal cortex brain	NA	Female	98	Fresh-Frozen	NA	NA	NA	NA	Expression profiling by array	total RNA
GSM1423859	GPL4372	4.69971e+06	16717	0	GPL4372	GSE33000	prefrontal cortex brain	NA	Female	82	Fresh-Frozen	NA	NA	NA	NA	Expression profiling by array	total RNA
GSM1423860	GPL4372	258176000000	16717	2	GPL4372	GSE33000	prefrontal cortex brain	NA	Male	86	Fresh-Frozen	NA	NA	NA	NA	Expression profiling by array	total RNA
GSM1423861	GPL4372	1.15834e+06	16717	0	GPL4372	GSE33000	prefrontal cortex brain	NA	Male	71	Fresh-Frozen	NA	NA	NA	NA	Expression profiling by array	total RNA
GSM1423862	GPL4372	131446	16717	1	GPL4372	GSE33000	prefrontal cortex brain	NA	Female	86	Fresh-Frozen	NA	NA	NA	NA	Expression profiling by array	total RNA
GSM1423863	GPL4372	2.75901e+16	16717	0	GPL4372	GSE33000	prefrontal cortex brain	NA	Female	80	Fresh-Frozen	NA	NA	NA	NA	Expression profiling by array	total RNA
GSM1423864	GPL4372	291583	16717	1	GPL4372	GSE33000	prefrontal cortex brain	NA	Male	77	Fresh-Frozen	NA	NA	NA	NA	Expression profiling by array	total RNA
GSM1423865	GPL4372	114615	16717	2	GPL4372	GSE33000	prefrontal cortex brain	NA	Female	83	Fresh-Frozen	NA	NA	NA	NA	Expression profiling by array	total RNA
GSM1423866	GPL4372	1.04492e+19	16717	2	GPL4372	GSE33000	prefrontal cortex brain	NA	Male	88	Fresh-Frozen	NA	NA	NA	NA	Expression profiling by array	total RNA
GSM1423867	GPL4372	5.24357e+06	16717	1	GPL4372	GSE33000	prefrontal cortex brain	NA	Male	64	Fresh-Frozen	NA	NA	NA	NA	Expression profiling by array	total RNA
GSM1423868	GPL4372	6.56114e+06	16717	2	GPL4372	GSE33000	prefrontal cortex brain	NA	Male	70	Fresh-Frozen	NA	NA	NA	NA	Expression profiling by array	total RNA
GSM1423869	GPL4372	28159300000000	16717	0	GPL4372	GSE33000	prefrontal cortex brain	NA	Female	82	Fresh-Frozen	NA	NA	NA	NA	Expression profiling by array	total RNA
GSM1423870	GPL4372	4.81151e+08	16717	2	GPL4372	GSE33000	prefrontal cortex brain	NA	Female	67	Fresh-Frozen	NA	NA	NA	NA	Expression profiling by array	total RNA
GSM1423871	GPL4372	114868	16717	2	GPL4372	GSE33000	prefrontal cortex brain	NA	Male	80	Fresh-Frozen	NA	NA	NA	NA	Expression profiling by array	total RNA
GSM1423872	GPL4372	4.24211e+06	16717	0	GPL4372	GSE33000	prefrontal cortex brain	NA	Female	80	Fresh-Frozen	NA	NA	NA	NA	Expression profiling by array	total RNA
GSM1423873	GPL4372	6.39631e+18	16717	2	GPL4372	GSE33000	prefrontal cortex brain	NA	Female	85	Fresh-Frozen	NA	NA	NA	NA	Expression profiling by array	total RNA
GSM1423874	GPL4372	1.34446e+07	16717	2	GPL4372	GSE33000	prefrontal cortex brain	NA	Female	86	Fresh-Frozen	NA	NA	NA	NA	Expression profiling by array	total RNA
GSM1423875	GPL4372	1.17078e+08	16717	1	GPL4372	GSE33000	prefrontal cortex brain	NA	Male	85	Fresh-Frozen	NA	NA	NA	NA	Expression profiling by array	total RNA
GSM1423876	GPL4372	113841	16717	1	GPL4372	GSE33000	prefrontal cortex brain	NA	Male	88	Fresh-Frozen	NA	NA	NA	NA	Expression profiling by array	total RNA
GSM1423877	GPL4372	279765000000	16717	0	GPL4372	GSE33000	prefrontal cortex brain	NA	Male	89	Fresh-Frozen	NA	NA	NA	NA	Expression profiling by array	total RNA
GSM1423878	GPL4372	102710	16717	2	GPL4372	GSE33000	prefrontal cortex brain	NA	Male	81	Fresh-Frozen	NA	NA	NA	NA	Expression profiling by array	total RNA
GSM1423879	GPL4372	245305	16717	2	GPL4372	GSE33000	prefrontal cortex brain	NA	Female	91	Fresh-Frozen	NA	NA	NA	NA	Expression profiling by array	total RNA
GSM1423880	GPL4372	301905	16717	2	GPL4372	GSE33000	prefrontal cortex brain	NA	Female	89	Fresh-Frozen	NA	NA	NA	NA	Expression profiling by array	total RNA
GSM1423881	GPL4372	321118	16717	2	GPL4372	GSE33000	prefrontal cortex brain	NA	Female	76	Fresh-Frozen	NA	NA	NA	NA	Expression profiling by array	total RNA
GSM1423882	GPL4372	18015200000000	16717	2	GPL4372	GSE33000	prefrontal cortex brain	NA	Female	90	Fresh-Frozen	NA	NA	NA	NA	Expression profiling by array	total RNA
GSM1423883	GPL4372	193921	16717	0	GPL4372	GSE33000	prefrontal cortex brain	NA	Female	87	Fresh-Frozen	NA	NA	NA	NA	Expression profiling by array	total RNA
GSM1423884	GPL4372	205888	16717	1	GPL4372	GSE33000	prefrontal cortex brain	NA	Male	73	Fresh-Frozen	NA	NA	NA	NA	Expression profiling by array	total RNA
GSM1423885	GPL4372	162991	16717	0	GPL4372	GSE33000	prefrontal cortex brain	NA	Male	77	Fresh-Frozen	NA	NA	NA	NA	Expression profiling by array	total RNA
GSM1423886	GPL4372	398634000000000	16717	0	GPL4372	GSE33000	prefrontal cortex brain	NA	Female	84	Fresh-Frozen	NA	NA	NA	NA	Expression profiling by array	total RNA
GSM1423887	GPL4372	41500000000000	16717	2	GPL4372	GSE33000	prefrontal cortex brain	NA	Male	87	Fresh-Frozen	NA	NA	NA	NA	Expression profiling by array	total RNA
GSM1423888	GPL4372	131928	16717	2	GPL4372	GSE33000	prefrontal cortex brain	NA	Male	78	Fresh-Frozen	NA	NA	NA	NA	Expression profiling by array	total RNA
GSM1423889	GPL4372	2.10544e+06	16717	1	GPL4372	GSE33000	prefrontal cortex brain	NA	Male	73	Fresh-Frozen	NA	NA	NA	NA	Expression profiling by array	total RNA
GSM1423890	GPL4372	2.65157e+07	16717	2	GPL4372	GSE33000	prefrontal cortex brain	NA	Male	71	Fresh-Frozen	NA	NA	NA	NA	Expression profiling by array	total RNA
GSM1423891	GPL4372	229712	16717	0	GPL4372	GSE33000	prefrontal cortex brain	NA	Female	93	Fresh-Frozen	NA	NA	NA	NA	Expression profiling by array	total RNA
GSM1423892	GPL4372	87925.8	16717	0	GPL4372	GSE33000	prefrontal cortex brain	NA	Female	91	Fresh-Frozen	NA	NA	NA	NA	Expression profiling by array	total RNA
GSM1423893	GPL4372	334601000000	16717	1	GPL4372	GSE33000	prefrontal cortex brain	NA	Female	87	Fresh-Frozen	NA	NA	NA	NA	Expression profiling by array	total RNA
GSM1423894	GPL4372	7.60053e+08	16717	0	GPL4372	GSE33000	prefrontal cortex brain	NA	Female	95	Fresh-Frozen	NA	NA	NA	NA	Expression profiling by array	total RNA
GSM1423895	GPL4372	2.82971e+07	16717	2	GPL4372	GSE33000	prefrontal cortex brain	NA	Male	82	Fresh-Frozen	NA	NA	NA	NA	Expression profiling by array	total RNA
GSM1423896	GPL4372	233668	16717	0	GPL4372	GSE33000	prefrontal cortex brain	NA	Male	72	Fresh-Frozen	NA	NA	NA	NA	Expression profiling by array	total RNA
GSM1423897	GPL4372	6.20205e+06	16717	0	GPL4372	GSE33000	prefrontal cortex brain	NA	Male	80	Fresh-Frozen	NA	NA	NA	NA	Expression profiling by array	total RNA
GSM1423898	GPL4372	4.42182e+06	16717	2	GPL4372	GSE33000	prefrontal cortex brain	NA	Female	88	Fresh-Frozen	NA	NA	NA	NA	Expression profiling by array	total RNA
GSM1423899	GPL4372	83139.6	16717	2	GPL4372	GSE33000	prefrontal cortex brain	NA	Female	91	Fresh-Frozen	NA	NA	NA	NA	Expression profiling by array	total RNA
GSM1423900	GPL4372	665897	16717	2	GPL4372	GSE33000	prefrontal cortex brain	NA	Female	94	Fresh-Frozen	NA	NA	NA	NA	Expression profiling by array	total RNA
GSM1423901	GPL4372	1.5085e+16	16717	2	GPL4372	GSE33000	prefrontal cortex brain	NA	Female	84	Fresh-Frozen	NA	NA	NA	NA	Expression profiling by array	total RNA
GSM1423902	GPL4372	8.96164e+16	16717	3	GPL4372	GSE33000	prefrontal cortex brain	NA	Female	80	Fresh-Frozen	NA	NA	NA	NA	Expression profiling by array	total RNA
GSM1423903	GPL4372	204299	16717	2	GPL4372	GSE33000	prefrontal cortex brain	NA	Female	80	Fresh-Frozen	NA	NA	NA	NA	Expression profiling by array	total RNA
GSM1423904	GPL4372	81148.5	16717	2	GPL4372	GSE33000	prefrontal cortex brain	NA	Male	86	Fresh-Frozen	NA	NA	NA	NA	Expression profiling by array	total RNA
GSM1423905	GPL4372	9.76078e+06	16717	1	GPL4372	GSE33000	prefrontal cortex brain	NA	Male	67	Fresh-Frozen	NA	NA	NA	NA	Expression profiling by array	total RNA
GSM1423906	GPL4372	3362846863	16717	0	GPL4372	GSE33000	prefrontal cortex brain	NA	Male	73	Fresh-Frozen	NA	NA	NA	NA	Expression profiling by array	total RNA
GSM1423907	GPL4372	3.57693e+08	16717	2	GPL4372	GSE33000	prefrontal cortex brain	NA	Female	86	Fresh-Frozen	NA	NA	NA	NA	Expression profiling by array	total RNA
GSM1423908	GPL4372	301475	16717	1	GPL4372	GSE33000	prefrontal cortex brain	NA	Female	94	Fresh-Frozen	NA	NA	NA	NA	Expression profiling by array	total RNA
GSM1423909	GPL4372	1.42707e+06	16717	0	GPL4372	GSE33000	prefrontal cortex brain	NA	Male	85	Fresh-Frozen	NA	NA	NA	NA	Expression profiling by array	total RNA
GSM1423910	GPL4372	5.97154e+06	16717	2	GPL4372	GSE33000	prefrontal cortex brain	NA	Female	86	Fresh-Frozen	NA	NA	NA	NA	Expression profiling by array	total RNA
GSM1423911	GPL4372	560785336	16717	0	GPL4372	GSE33000	prefrontal cortex brain	NA	Female	78	Fresh-Frozen	NA	NA	NA	NA	Expression profiling by array	total RNA
GSM1423912	GPL4372	9170200000000	16717	0	GPL4372	GSE33000	prefrontal cortex brain	NA	Male	61	Fresh-Frozen	NA	NA	NA	NA	Expression profiling by array	total RNA
GSM1423913	GPL4372	164857	16717	2	GPL4372	GSE33000	prefrontal cortex brain	NA	Female	89	Fresh-Frozen	NA	NA	NA	NA	Expression profiling by array	total RNA
GSM1423914	GPL4372	24759998257	16717	0	GPL4372	GSE33000	prefrontal cortex brain	NA	Female	74	Fresh-Frozen	NA	NA	NA	NA	Expression profiling by array	total RNA
GSM1423915	GPL4372	79570.8	16717	2	GPL4372	GSE33000	prefrontal cortex brain	NA	Female	86	Fresh-Frozen	NA	NA	NA	NA	Expression profiling by array	total RNA
GSM1423916	GPL4372	332499	16717	0	GPL4372	GSE33000	prefrontal cortex brain	NA	Male	73	Fresh-Frozen	NA	NA	NA	NA	Expression profiling by array	total RNA
GSM1423917	GPL4372	8.24e+21	16717	2	GPL4372	GSE33000	prefrontal cortex brain	NA	Female	54	Fresh-Frozen	NA	NA	NA	NA	Expression profiling by array	total RNA
GSM1423918	GPL4372	1.97185e+15	16717	0	GPL4372	GSE33000	prefrontal cortex brain	NA	Female	73	Fresh-Frozen	NA	NA	NA	NA	Expression profiling by array	total RNA
GSM1423919	GPL4372	503956	16717	0	GPL4372	GSE33000	prefrontal cortex brain	NA	Male	79	Fresh-Frozen	NA	NA	NA	NA	Expression profiling by array	total RNA
GSM1423920	GPL4372	453360	16717	1	GPL4372	GSE33000	prefrontal cortex brain	NA	Female	84	Fresh-Frozen	NA	NA	NA	NA	Expression profiling by array	total RNA
GSM1423921	GPL4372	2.99721e+08	16717	0	GPL4372	GSE33000	prefrontal cortex brain	NA	Female	83	Fresh-Frozen	NA	NA	NA	NA	Expression profiling by array	total RNA
GSM1423922	GPL4372	1.90011e+08	16717	2	GPL4372	GSE33000	prefrontal cortex brain	NA	Female	75	Fresh-Frozen	NA	NA	NA	NA	Expression profiling by array	total RNA
GSM1423923	GPL4372	14733284669	16717	2	GPL4372	GSE33000	prefrontal cortex brain	NA	Male	82	Fresh-Frozen	NA	NA	NA	NA	Expression profiling by array	total RNA
GSM1423924	GPL4372	288922	16717	2	GPL4372	GSE33000	prefrontal cortex brain	NA	Male	86	Fresh-Frozen	NA	NA	NA	NA	Expression profiling by array	total RNA
GSM1423925	GPL4372	88484.1	16717	1	GPL4372	GSE33000	prefrontal cortex brain	NA	Male	75	Fresh-Frozen	NA	NA	NA	NA	Expression profiling by array	total RNA
GSM1423926	GPL4372	3.1733e+17	16717	3	GPL4372	GSE33000	prefrontal cortex brain	NA	Female	54	Fresh-Frozen	NA	NA	NA	NA	Expression profiling by array	total RNA
GSM1423927	GPL4372	1.46161e+07	16717	2	GPL4372	GSE33000	prefrontal cortex brain	NA	Female	87	Fresh-Frozen	NA	NA	NA	NA	Expression profiling by array	total RNA
GSM1423928	GPL4372	1.04563e+08	16717	2	GPL4372	GSE33000	prefrontal cortex brain	NA	Female	75	Fresh-Frozen	NA	NA	NA	NA	Expression profiling by array	total RNA
GSM1423929	GPL4372	5.40544e+15	16717	1	GPL4372	GSE33000	prefrontal cortex brain	NA	Female	75	Fresh-Frozen	NA	NA	NA	NA	Expression profiling by array	total RNA
GSM1423930	GPL4372	1.07275e+17	16717	0	GPL4372	GSE33000	prefrontal cortex brain	NA	Male	76	Fresh-Frozen	NA	NA	NA	NA	Expression profiling by array	total RNA
GSM1423931	GPL4372	3.63485e+07	16717	0	GPL4372	GSE33000	prefrontal cortex brain	NA	Female	62	Fresh-Frozen	NA	NA	NA	NA	Expression profiling by array	total RNA
GSM1423932	GPL4372	313660000000000	16717	0	GPL4372	GSE33000	prefrontal cortex brain	NA	Male	67	Fresh-Frozen	NA	NA	NA	NA	Expression profiling by array	total RNA
GSM1423933	GPL4372	5.18e+20	16717	2	GPL4372	GSE33000	prefrontal cortex brain	NA	Female	82	Fresh-Frozen	NA	NA	NA	NA	Expression profiling by array	total RNA
GSM1423934	GPL4372	67151.6	16717	2	GPL4372	GSE33000	prefrontal cortex brain	NA	Male	86	Fresh-Frozen	NA	NA	NA	NA	Expression profiling by array	total RNA
GSM1423935	GPL4372	76364.9	16717	2	GPL4372	GSE33000	prefrontal cortex brain	NA	Male	73	Fresh-Frozen	NA	NA	NA	NA	Expression profiling by array	total RNA
GSM1423936	GPL4372	3.82283e+06	16717	0	GPL4372	GSE33000	prefrontal cortex brain	NA	Female	84	Fresh-Frozen	NA	NA	NA	NA	Expression profiling by array	total RNA
GSM1423937	GPL4372	54066.9	16717	2	GPL4372	GSE33000	prefrontal cortex brain	NA	Female	65	Fresh-Frozen	NA	NA	NA	NA	Expression profiling by array	total RNA
GSM1423938	GPL4372	389811000000	16717	2	GPL4372	GSE33000	prefrontal cortex brain	NA	Female	61	Fresh-Frozen	NA	NA	NA	NA	Expression profiling by array	total RNA
GSM1423939	GPL4372	178196	16717	0	GPL4372	GSE33000	prefrontal cortex brain	NA	Male	76	Fresh-Frozen	NA	NA	NA	NA	Expression profiling by array	total RNA
GSM1423940	GPL4372	42087567	16717	1	GPL4372	GSE33000	prefrontal cortex brain	NA	Male	98	Fresh-Frozen	NA	NA	NA	NA	Expression profiling by array	total RNA
GSM1423941	GPL4372	345974	16717	0	GPL4372	GSE33000	prefrontal cortex brain	NA	Male	72	Fresh-Frozen	NA	NA	NA	NA	Expression profiling by array	total RNA
GSM1423942	GPL4372	97723.9	16717	1	GPL4372	GSE33000	prefrontal cortex brain	NA	Male	92	Fresh-Frozen	NA	NA	NA	NA	Expression profiling by array	total RNA
GSM1423943	GPL4372	145826	16717	1	GPL4372	GSE33000	prefrontal cortex brain	NA	Male	87	Fresh-Frozen	NA	NA	NA	NA	Expression profiling by array	total RNA
GSM1423944	GPL4372	1.11951e+17	16717	4	GPL4372	GSE33000	prefrontal cortex brain	NA	Female	93	Fresh-Frozen	NA	NA	NA	NA	Expression profiling by array	total RNA
GSM1423945	GPL4372	8349109034	16717	2	GPL4372	GSE33000	prefrontal cortex brain	NA	Male	71	Fresh-Frozen	NA	NA	NA	NA	Expression profiling by array	total RNA
GSM1423946	GPL4372	264931	16717	0	GPL4372	GSE33000	prefrontal cortex brain	NA	Female	87	Fresh-Frozen	NA	NA	NA	NA	Expression profiling by array	total RNA
GSM1423947	GPL4372	130676	16717	2	GPL4372	GSE33000	prefrontal cortex brain	NA	Male	82	Fresh-Frozen	NA	NA	NA	NA	Expression profiling by array	total RNA
GSM1423948	GPL4372	1.46317e+06	16717	2	GPL4372	GSE33000	prefrontal cortex brain	NA	Male	63	Fresh-Frozen	NA	NA	NA	NA	Expression profiling by array	total RNA
GSM1423949	GPL4372	941785	16717	2	GPL4372	GSE33000	prefrontal cortex brain	NA	Female	88	Fresh-Frozen	NA	NA	NA	NA	Expression profiling by array	total RNA
GSM1423950	GPL4372	102448	16717	1	GPL4372	GSE33000	prefrontal cortex brain	NA	Male	77	Fresh-Frozen	NA	NA	NA	NA	Expression profiling by array	total RNA
GSM1423951	GPL4372	192321	16717	0	GPL4372	GSE33000	prefrontal cortex brain	NA	Male	77	Fresh-Frozen	NA	NA	NA	NA	Expression profiling by array	total RNA
GSM1423952	GPL4372	612951	16717	2	GPL4372	GSE33000	prefrontal cortex brain	NA	Female	92	Fresh-Frozen	NA	NA	NA	NA	Expression profiling by array	total RNA
GSM1423953	GPL4372	735434	16717	0	GPL4372	GSE33000	prefrontal cortex brain	NA	Female	93	Fresh-Frozen	NA	NA	NA	NA	Expression profiling by array	total RNA
GSM1423954	GPL4372	743420000000000	16717	0	GPL4372	GSE33000	prefrontal cortex brain	NA	Female	69	Fresh-Frozen	NA	NA	NA	NA	Expression profiling by array	total RNA
GSM1423955	GPL4372	1.1753e+06	16717	2	GPL4372	GSE33000	prefrontal cortex brain	NA	Male	89	Fresh-Frozen	NA	NA	NA	NA	Expression profiling by array	total RNA
GSM1423956	GPL4372	187895	16717	2	GPL4372	GSE33000	prefrontal cortex brain	NA	Female	91	Fresh-Frozen	NA	NA	NA	NA	Expression profiling by array	total RNA
GSM1423957	GPL4372	280331	16717	2	GPL4372	GSE33000	prefrontal cortex brain	NA	Female	84	Fresh-Frozen	NA	NA	NA	NA	Expression profiling by array	total RNA
GSM1423958	GPL4372	176316	16717	2	GPL4372	GSE33000	prefrontal cortex brain	NA	Male	86	Fresh-Frozen	NA	NA	NA	NA	Expression profiling by array	total RNA
GSM1423959	GPL4372	4.71177e+06	16717	0	GPL4372	GSE33000	prefrontal cortex brain	NA	Female	89	Fresh-Frozen	NA	NA	NA	NA	Expression profiling by array	total RNA
GSM1423960	GPL4372	3.37487e+06	16717	2	GPL4372	GSE33000	prefrontal cortex brain	NA	Female	76	Fresh-Frozen	NA	NA	NA	NA	Expression profiling by array	total RNA
GSM1423961	GPL4372	8.69989e+08	16717	0	GPL4372	GSE33000	prefrontal cortex brain	NA	Female	78	Fresh-Frozen	NA	NA	NA	NA	Expression profiling by array	total RNA
GSM1423962	GPL4372	20994303236	16717	2	GPL4372	GSE33000	prefrontal cortex brain	NA	Female	70	Fresh-Frozen	NA	NA	NA	NA	Expression profiling by array	total RNA
GSM1423963	GPL4372	1.1878e+15	16717	2	GPL4372	GSE33000	prefrontal cortex brain	NA	Female	90	Fresh-Frozen	NA	NA	NA	NA	Expression profiling by array	total RNA
GSM1423964	GPL4372	5.73188e+08	16717	0	GPL4372	GSE33000	prefrontal cortex brain	NA	Female	72	Fresh-Frozen	NA	NA	NA	NA	Expression profiling by array	total RNA
GSM1423965	GPL4372	7.03876e+07	16717	2	GPL4372	GSE33000	prefrontal cortex brain	NA	Female	63	Fresh-Frozen	NA	NA	NA	NA	Expression profiling by array	total RNA
GSM1423966	GPL4372	3753630000000	16717	2	GPL4372	GSE33000	prefrontal cortex brain	NA	Male	98	Fresh-Frozen	NA	NA	NA	NA	Expression profiling by array	total RNA
GSM1423967	GPL4372	4.26299e+06	16717	2	GPL4372	GSE33000	prefrontal cortex brain	NA	Male	93	Fresh-Frozen	NA	NA	NA	NA	Expression profiling by array	total RNA
GSM1423968	GPL4372	4.95864e+07	16717	2	GPL4372	GSE33000	prefrontal cortex brain	NA	Male	69	Fresh-Frozen	NA	NA	NA	NA	Expression profiling by array	total RNA
GSM1423969	GPL4372	4.26063e+07	16717	0	GPL4372	GSE33000	prefrontal cortex brain	NA	Female	80	Fresh-Frozen	NA	NA	NA	NA	Expression profiling by array	total RNA
GSM1423970	GPL4372	8.18773e+06	16717	4	GPL4372	GSE33000	prefrontal cortex brain	NA	Male	79	Fresh-Frozen	NA	NA	NA	NA	Expression profiling by array	total RNA
GSM1423971	GPL4372	318950	16717	2	GPL4372	GSE33000	prefrontal cortex brain	NA	Female	91	Fresh-Frozen	NA	NA	NA	NA	Expression profiling by array	total RNA
GSM1423972	GPL4372	443426	16717	2	GPL4372	GSE33000	prefrontal cortex brain	NA	Female	88	Fresh-Frozen	NA	NA	NA	NA	Expression profiling by array	total RNA
GSM1423973	GPL4372	6.96353e+07	16717	2	GPL4372	GSE33000	prefrontal cortex brain	NA	Female	95	Fresh-Frozen	NA	NA	NA	NA	Expression profiling by array	total RNA
GSM1423974	GPL4372	253218	16717	2	GPL4372	GSE33000	prefrontal cortex brain	NA	Female	66	Fresh-Frozen	NA	NA	NA	NA	Expression profiling by array	total RNA
GSM1423975	GPL4372	4793132557	16717	3	GPL4372	GSE33000	prefrontal cortex brain	NA	Male	85	Fresh-Frozen	NA	NA	NA	NA	Expression profiling by array	total RNA
GSM1423976	GPL4372	2.49394e+07	16717	2	GPL4372	GSE33000	prefrontal cortex brain	NA	Female	84	Fresh-Frozen	NA	NA	NA	NA	Expression profiling by array	total RNA
GSM1423977	GPL4372	64263243067	16717	0	GPL4372	GSE33000	prefrontal cortex brain	NA	Female	97	Fresh-Frozen	NA	NA	NA	NA	Expression profiling by array	total RNA
GSM1423978	GPL4372	1630644656	16717	0	GPL4372	GSE33000	prefrontal cortex brain	NA	Male	84	Fresh-Frozen	NA	NA	NA	NA	Expression profiling by array	total RNA
GSM1423979	GPL4372	5.95783e+07	16717	0	GPL4372	GSE33000	prefrontal cortex brain	NA	Female	84	Fresh-Frozen	NA	NA	NA	NA	Expression profiling by array	total RNA
GSM1423980	GPL4372	350127	16717	2	GPL4372	GSE33000	prefrontal cortex brain	NA	Female	78	Fresh-Frozen	NA	NA	NA	NA	Expression profiling by array	total RNA
GSM1423981	GPL4372	414333	16717	0	GPL4372	GSE33000	prefrontal cortex brain	NA	Female	88	Fresh-Frozen	NA	NA	NA	NA	Expression profiling by array	total RNA
GSM1423982	GPL4372	33303147907	16717	2	GPL4372	GSE33000	prefrontal cortex brain	NA	Female	89	Fresh-Frozen	NA	NA	NA	NA	Expression profiling by array	total RNA
GSM1423983	GPL4372	5159496792	16717	4	GPL4372	GSE33000	prefrontal cortex brain	NA	Female	84	Fresh-Frozen	NA	NA	NA	NA	Expression profiling by array	total RNA
GSM1423984	GPL4372	1.21464e+06	16717	0	GPL4372	GSE33000	prefrontal cortex brain	NA	Female	84	Fresh-Frozen	NA	NA	NA	NA	Expression profiling by array	total RNA
GSM1423985	GPL4372	5.01109e+07	16717	0	GPL4372	GSE33000	prefrontal cortex brain	NA	Male	80	Fresh-Frozen	NA	NA	NA	NA	Expression profiling by array	total RNA
GSM1423986	GPL4372	6.50674e+07	16717	0	GPL4372	GSE33000	prefrontal cortex brain	NA	Male	77	Fresh-Frozen	NA	NA	NA	NA	Expression profiling by array	total RNA
GSM1423987	GPL4372	5.20391e+07	16717	2	GPL4372	GSE33000	prefrontal cortex brain	NA	Female	93	Fresh-Frozen	NA	NA	NA	NA	Expression profiling by array	total RNA
GSM1423988	GPL4372	1.16583e+06	16717	0	GPL4372	GSE33000	prefrontal cortex brain	NA	Male	88	Fresh-Frozen	NA	NA	NA	NA	Expression profiling by array	total RNA
GSM1423989	GPL4372	707651	16717	0	GPL4372	GSE33000	prefrontal cortex brain	NA	Female	78	Fresh-Frozen	NA	NA	NA	NA	Expression profiling by array	total RNA
GSM1423990	GPL4372	259346	16717	2	GPL4372	GSE33000	prefrontal cortex brain	NA	Female	77	Fresh-Frozen	NA	NA	NA	NA	Expression profiling by array	total RNA
GSM1423991	GPL4372	394985	16717	0	GPL4372	GSE33000	prefrontal cortex brain	NA	Female	87	Fresh-Frozen	NA	NA	NA	NA	Expression profiling by array	total RNA
GSM1423992	GPL4372	324569	16717	2	GPL4372	GSE33000	prefrontal cortex brain	NA	Female	88	Fresh-Frozen	NA	NA	NA	NA	Expression profiling by array	total RNA
GSM1423993	GPL4372	4.93425e+08	16717	2	GPL4372	GSE33000	prefrontal cortex brain	NA	Male	84	Fresh-Frozen	NA	NA	NA	NA	Expression profiling by array	total RNA
GSM1423994	GPL4372	206232	16717	0	GPL4372	GSE33000	prefrontal cortex brain	NA	Male	80	Fresh-Frozen	NA	NA	NA	NA	Expression profiling by array	total RNA
GSM1423995	GPL4372	1.73509e+06	16717	2	GPL4372	GSE33000	prefrontal cortex brain	NA	Female	83	Fresh-Frozen	NA	NA	NA	NA	Expression profiling by array	total RNA
GSM1423996	GPL4372	1.36959e+06	16717	0	GPL4372	GSE33000	prefrontal cortex brain	NA	Female	81	Fresh-Frozen	NA	NA	NA	NA	Expression profiling by array	total RNA
GSM1423997	GPL4372	12143615394	16717	2	GPL4372	GSE33000	prefrontal cortex brain	NA	Female	83	Fresh-Frozen	NA	NA	NA	NA	Expression profiling by array	total RNA
GSM1423998	GPL4372	156606	16717	2	GPL4372	GSE33000	prefrontal cortex brain	NA	Female	77	Fresh-Frozen	NA	NA	NA	NA	Expression profiling by array	total RNA
GSM1423999	GPL4372	133483	16717	0	GPL4372	GSE33000	prefrontal cortex brain	NA	Female	81	Fresh-Frozen	NA	NA	NA	NA	Expression profiling by array	total RNA
GSM1424000	GPL4372	1.17555e+08	16717	2	GPL4372	GSE33000	prefrontal cortex brain	NA	Male	87	Fresh-Frozen	NA	NA	NA	NA	Expression profiling by array	total RNA
GSM1424001	GPL4372	3.29929e+06	16717	2	GPL4372	GSE33000	prefrontal cortex brain	NA	Female	87	Fresh-Frozen	NA	NA	NA	NA	Expression profiling by array	total RNA
GSM1424002	GPL4372	939337	16717	0	GPL4372	GSE33000	prefrontal cortex brain	NA	Female	85	Fresh-Frozen	NA	NA	NA	NA	Expression profiling by array	total RNA
GSM1424003	GPL4372	1.33872e+06	16717	2	GPL4372	GSE33000	prefrontal cortex brain	NA	Male	78	Fresh-Frozen	NA	NA	NA	NA	Expression profiling by array	total RNA
GSM1424004	GPL4372	92690.4	16717	2	GPL4372	GSE33000	prefrontal cortex brain	NA	Female	83	Fresh-Frozen	NA	NA	NA	NA	Expression profiling by array	total RNA
GSM1424005	GPL4372	602723	16717	2	GPL4372	GSE33000	prefrontal cortex brain	NA	Female	87	Fresh-Frozen	NA	NA	NA	NA	Expression profiling by array	total RNA
GSM1424006	GPL4372	133878	16717	2	GPL4372	GSE33000	prefrontal cortex brain	NA	Female	80	Fresh-Frozen	NA	NA	NA	NA	Expression profiling by array	total RNA
GSM1424007	GPL4372	1409461480	16717	0	GPL4372	GSE33000	prefrontal cortex brain	NA	Female	92	Fresh-Frozen	NA	NA	NA	NA	Expression profiling by array	total RNA
GSM1424008	GPL4372	1.68675e+07	16717	0	GPL4372	GSE33000	prefrontal cortex brain	NA	Female	88	Fresh-Frozen	NA	NA	NA	NA	Expression profiling by array	total RNA
GSM1424009	GPL4372	7803060815	16717	2	GPL4372	GSE33000	prefrontal cortex brain	NA	Male	73	Fresh-Frozen	NA	NA	NA	NA	Expression profiling by array	total RNA
GSM1424010	GPL4372	21157056872	16717	1	GPL4372	GSE33000	prefrontal cortex brain	NA	Male	72	Fresh-Frozen	NA	NA	NA	NA	Expression profiling by array	total RNA
GSM1424011	GPL4372	82676.3	16717	2	GPL4372	GSE33000	prefrontal cortex brain	NA	Female	94	Fresh-Frozen	NA	NA	NA	NA	Expression profiling by array	total RNA
GSM1424012	GPL4372	2.087e+15	16717	1	GPL4372	GSE33000	prefrontal cortex brain	NA	Male	72	Fresh-Frozen	NA	NA	NA	NA	Expression profiling by array	total RNA
GSM1424013	GPL4372	126421	16717	2	GPL4372	GSE33000	prefrontal cortex brain	NA	Female	88	Fresh-Frozen	NA	NA	NA	NA	Expression profiling by array	total RNA
GSM1424014	GPL4372	4871702840	16717	0	GPL4372	GSE33000	prefrontal cortex brain	NA	Male	87	Fresh-Frozen	NA	NA	NA	NA	Expression profiling by array	total RNA
GSM1424015	GPL4372	68728.5	16717	2	GPL4372	GSE33000	prefrontal cortex brain	NA	Female	73	Fresh-Frozen	NA	NA	NA	NA	Expression profiling by array	total RNA
GSM1424016	GPL4372	4.31898e+07	16717	0	GPL4372	GSE33000	prefrontal cortex brain	NA	Female	80	Fresh-Frozen	NA	NA	NA	NA	Expression profiling by array	total RNA
GSM1424017	GPL4372	4.15021e+06	16717	0	GPL4372	GSE33000	prefrontal cortex brain	NA	Male	92	Fresh-Frozen	NA	NA	NA	NA	Expression profiling by array	total RNA
GSM1424018	GPL4372	51361000000000	16717	2	GPL4372	GSE33000	prefrontal cortex brain	NA	Female	91	Fresh-Frozen	NA	NA	NA	NA	Expression profiling by array	total RNA
GSM1424019	GPL4372	6.55428e+06	16717	0	GPL4372	GSE33000	prefrontal cortex brain	NA	Female	86	Fresh-Frozen	NA	NA	NA	NA	Expression profiling by array	total RNA
GSM1424020	GPL4372	128587	16717	2	GPL4372	GSE33000	prefrontal cortex brain	NA	Male	87	Fresh-Frozen	NA	NA	NA	NA	Expression profiling by array	total RNA
GSM1424021	GPL4372	3.43204e+06	16717	0	GPL4372	GSE33000	prefrontal cortex brain	NA	Male	90	Fresh-Frozen	NA	NA	NA	NA	Expression profiling by array	total RNA
GSM1424022	GPL4372	765925000000	16717	2	GPL4372	GSE33000	prefrontal cortex brain	NA	Male	75	Fresh-Frozen	NA	NA	NA	NA	Expression profiling by array	total RNA
GSM1424023	GPL4372	735756000000	16717	2	GPL4372	GSE33000	prefrontal cortex brain	NA	Female	69	Fresh-Frozen	NA	NA	NA	NA	Expression profiling by array	total RNA
GSM1424024	GPL4372	435270000000000	16717	2	GPL4372	GSE33000	prefrontal cortex brain	NA	Male	85	Fresh-Frozen	NA	NA	NA	NA	Expression profiling by array	total RNA
GSM1424025	GPL4372	373165000000	16717	0	GPL4372	GSE33000	prefrontal cortex brain	NA	Female	79	Fresh-Frozen	NA	NA	NA	NA	Expression profiling by array	total RNA
GSM1424026	GPL4372	1.59024e+06	16717	2	GPL4372	GSE33000	prefrontal cortex brain	NA	Female	91	Fresh-Frozen	NA	NA	NA	NA	Expression profiling by array	total RNA
GSM1424027	GPL4372	103790	16717	1	GPL4372	GSE33000	prefrontal cortex brain	NA	Female	91	Fresh-Frozen	NA	NA	NA	NA	Expression profiling by array	total RNA
GSM1424028	GPL4372	592755	16717	2	GPL4372	GSE33000	prefrontal cortex brain	NA	Female	90	Fresh-Frozen	NA	NA	NA	NA	Expression profiling by array	total RNA
GSM1424029	GPL4372	70450935308	16717	2	GPL4372	GSE33000	prefrontal cortex brain	NA	Male	64	Fresh-Frozen	NA	NA	NA	NA	Expression profiling by array	total RNA
GSM1424030	GPL4372	41514300000000	16717	2	GPL4372	GSE33000	prefrontal cortex brain	NA	Male	72	Fresh-Frozen	NA	NA	NA	NA	Expression profiling by array	total RNA
GSM1424031	GPL4372	32822600000000	16717	2	GPL4372	GSE33000	prefrontal cortex brain	NA	Female	84	Fresh-Frozen	NA	NA	NA	NA	Expression profiling by array	total RNA
GSM1424032	GPL4372	317402	16717	0	GPL4372	GSE33000	prefrontal cortex brain	NA	Female	84	Fresh-Frozen	NA	NA	NA	NA	Expression profiling by array	total RNA
GSM1424033	GPL4372	6579819840	16717	0	GPL4372	GSE33000	prefrontal cortex brain	NA	Female	86	Fresh-Frozen	NA	NA	NA	NA	Expression profiling by array	total RNA
GSM1424034	GPL4372	242527	16717	2	GPL4372	GSE33000	prefrontal cortex brain	NA	Female	60	Fresh-Frozen	NA	NA	NA	NA	Expression profiling by array	total RNA
GSM955514	GPL13669	9915.33	6272	1	GPL13669	GSE39087	serum	NA	Female	UNK	NA	NA	NA	NA	NA	Protein profiling by protein array	other
GSM955515	GPL13669	7503.49	6272	1	GPL13669	GSE39087	serum	NA	Female	UNK	NA	NA	NA	NA	NA	Protein profiling by protein array	other
GSM955516	GPL13669	5648.58	6272	1	GPL13669	GSE39087	serum	NA	Male	94	NA	NA	NA	NA	NA	Protein profiling by protein array	other
GSM955517	GPL13669	10966.5	6272	1	GPL13669	GSE39087	serum	NA	Female	83	NA	NA	NA	NA	NA	Protein profiling by protein array	other
GSM955518	GPL13669	7311.76	6272	1	GPL13669	GSE39087	serum	NA	Female	75	NA	NA	NA	NA	NA	Protein profiling by protein array	other
GSM955519	GPL13669	6927.14	6272	1	GPL13669	GSE39087	serum	NA	Female	72	NA	NA	NA	NA	NA	Protein profiling by protein array	other
GSM955520	GPL13669	7046.53	6272	1	GPL13669	GSE39087	serum	NA	Female	87	NA	NA	NA	NA	NA	Protein profiling by protein array	other
GSM955521	GPL13669	5229.06	6272	1	GPL13669	GSE39087	serum	NA	Female	70	NA	NA	NA	NA	NA	Protein profiling by protein array	other
GSM955522	GPL13669	5693.93	6272	0	GPL13669	GSE39087	serum	NA	Female	UNK	NA	NA	NA	NA	NA	Protein profiling by protein array	other
GSM955523	GPL13669	8730.82	6272	1	GPL13669	GSE39087	serum	NA	Male	86	NA	NA	NA	NA	NA	Protein profiling by protein array	other
GSM955524	GPL13669	5241.44	6272	0	GPL13669	GSE39087	serum	NA	Male	97	NA	NA	NA	NA	NA	Protein profiling by protein array	other
GSM955525	GPL13669	9631.61	6272	1	GPL13669	GSE39087	serum	NA	Male	61	NA	NA	NA	NA	NA	Protein profiling by protein array	other
GSM955526	GPL13669	15074.7	6272	1	GPL13669	GSE39087	serum	NA	Male	69	NA	NA	NA	NA	NA	Protein profiling by protein array	other
GSM955527	GPL13669	13822.7	6272	1	GPL13669	GSE39087	serum	NA	Female	85	NA	NA	NA	NA	NA	Protein profiling by protein array	other
GSM955528	GPL13669	5281.16	6272	1	GPL13669	GSE39087	serum	NA	Male	79	NA	NA	NA	NA	NA	Protein profiling by protein array	other
GSM955529	GPL13669	10174	6272	1	GPL13669	GSE39087	serum	NA	Male	78	NA	NA	NA	NA	NA	Protein profiling by protein array	other
GSM955530	GPL13669	5066.96	6272	3	GPL13669	GSE39087	serum	NA	Female	89	NA	NA	NA	NA	NA	Protein profiling by protein array	other
GSM955531	GPL13669	9660.48	6272	1	GPL13669	GSE39087	serum	NA	Male	84	NA	NA	NA	NA	NA	Protein profiling by protein array	other
GSM955532	GPL13669	5890.43	6272	1	GPL13669	GSE39087	serum	NA	Female	87	NA	NA	NA	NA	NA	Protein profiling by protein array	other
GSM955533	GPL13669	8093.65	6272	1	GPL13669	GSE39087	serum	NA	Male	97	NA	NA	NA	NA	NA	Protein profiling by protein array	other
GSM955534	GPL13669	3900.66	6272	0	GPL13669	GSE39087	serum	NA	Male	82	NA	NA	NA	NA	NA	Protein profiling by protein array	other
GSM955535	GPL13669	5583.03	6272	0	GPL13669	GSE39087	serum	NA	Female	80	NA	NA	NA	NA	NA	Protein profiling by protein array	other
GSM955536	GPL13669	5812.7	6272	1	GPL13669	GSE39087	serum	NA	Female	72	NA	NA	NA	NA	NA	Protein profiling by protein array	other
GSM955537	GPL13669	6667.64	6272	1	GPL13669	GSE39087	serum	NA	Female	80	NA	NA	NA	NA	NA	Protein profiling by protein array	other
GSM955538	GPL13669	5192.46	6272	0	GPL13669	GSE39087	serum	NA	Female	69	NA	NA	NA	NA	NA	Protein profiling by protein array	other
GSM955539	GPL13669	5768.86	6272	1	GPL13669	GSE39087	serum	NA	Female	80	NA	NA	NA	NA	NA	Protein profiling by protein array	other
GSM955540	GPL13669	5103.64	6272	0	GPL13669	GSE39087	serum	NA	Female	86	NA	NA	NA	NA	NA	Protein profiling by protein array	other
GSM955541	GPL13669	8562.8	6272	1	GPL13669	GSE39087	serum	NA	Male	79	NA	NA	NA	NA	NA	Protein profiling by protein array	other
GSM955542	GPL13669	11090.7	6272	1	GPL13669	GSE39087	serum	NA	Female	68	NA	NA	NA	NA	NA	Protein profiling by protein array	other
GSM955543	GPL13669	4544.94	6272	0	GPL13669	GSE39087	serum	NA	Male	65	NA	NA	NA	NA	NA	Protein profiling by protein array	other
GSM955544	GPL13669	6406.21	6272	0	GPL13669	GSE39087	serum	NA	Female	78	NA	NA	NA	NA	NA	Protein profiling by protein array	other
GSM955545	GPL13669	12235.3	6272	1	GPL13669	GSE39087	serum	NA	Male	88	NA	NA	NA	NA	NA	Protein profiling by protein array	other
GSM955546	GPL13669	7572.92	6272	1	GPL13669	GSE39087	serum	NA	Female	77	NA	NA	NA	NA	NA	Protein profiling by protein array	other
GSM955547	GPL13669	7438.56	6272	1	GPL13669	GSE39087	serum	NA	Male	65	NA	NA	NA	NA	NA	Protein profiling by protein array	other
GSM955548	GPL13669	6791	6272	0	GPL13669	GSE39087	serum	NA	Male	81	NA	NA	NA	NA	NA	Protein profiling by protein array	other
GSM955549	GPL13669	7409.6	6272	1	GPL13669	GSE39087	serum	NA	Female	74	NA	NA	NA	NA	NA	Protein profiling by protein array	other
GSM1090267	GPL4372	1634998844	16717	1	GPL4372	GSE44772	brain	NA	Male	88	FFPE	NA	NA	NA	NA	Expression profiling by array	total RNA
GSM1090268	GPL4372	703882000000000	16717	0	GPL4372	GSE44772	brain	NA	Female	90	FFPE	NA	NA	NA	NA	Expression profiling by array	total RNA
GSM1090271	GPL4372	5.81925e+18	16717	0	GPL4372	GSE44772	brain	NA	Female	90	FFPE	NA	NA	NA	NA	Expression profiling by array	total RNA
GSM1090272	GPL4372	1.39796e+07	16717	2	GPL4372	GSE44772	brain	NA	Female	77	FFPE	NA	NA	NA	NA	Expression profiling by array	total RNA
GSM1090274	GPL4372	2.68415e+15	16717	0	GPL4372	GSE44772	brain	NA	Female	100	FFPE	NA	NA	NA	NA	Expression profiling by array	total RNA
GSM1090276	GPL4372	340556000000	16717	2	GPL4372	GSE44772	brain	NA	Female	89	FFPE	NA	NA	NA	NA	Expression profiling by array	total RNA
GSM1090277	GPL4372	4.39035e+08	16717	2	GPL4372	GSE44772	brain	NA	Female	61	FFPE	NA	NA	NA	NA	Expression profiling by array	total RNA
GSM1090278	GPL4372	2.80021e+18	16717	2	GPL4372	GSE44772	brain	NA	Male	93	FFPE	NA	NA	NA	NA	Expression profiling by array	total RNA
GSM1090279	GPL4372	1.02069e+06	16717	2	GPL4372	GSE44772	brain	NA	Male	79	FFPE	NA	NA	NA	NA	Expression profiling by array	total RNA
GSM1090281	GPL4372	136571	16717	2	GPL4372	GSE44772	brain	NA	Male	87	FFPE	NA	NA	NA	NA	Expression profiling by array	total RNA
GSM1090282	GPL4372	10143250879	16717	0	GPL4372	GSE44772	brain	NA	Female	77	FFPE	NA	NA	NA	NA	Expression profiling by array	total RNA
GSM1090283	GPL4372	6174920000000	16717	3	GPL4372	GSE44772	brain	NA	Male	77	FFPE	NA	NA	NA	NA	Expression profiling by array	total RNA
GSM1090284	GPL4372	8.38701e+06	16717	2	GPL4372	GSE44772	brain	NA	Female	76	FFPE	NA	NA	NA	NA	Expression profiling by array	total RNA
GSM1090285	GPL4372	7.81289e+06	16717	3	GPL4372	GSE44772	brain	NA	Female	66	FFPE	NA	NA	NA	NA	Expression profiling by array	total RNA
GSM1090286	GPL4372	90175.7	16717	1	GPL4372	GSE44772	brain	NA	Male	55	FFPE	NA	NA	NA	NA	Expression profiling by array	total RNA
GSM1090287	GPL4372	2.55e+21	16717	2	GPL4372	GSE44772	brain	NA	Male	77	FFPE	NA	NA	NA	NA	Expression profiling by array	total RNA
GSM1090288	GPL4372	6.32441e+08	16717	2	GPL4372	GSE44772	brain	NA	Male	61	FFPE	NA	NA	NA	NA	Expression profiling by array	total RNA
GSM1090290	GPL4372	3.35699e+06	16717	2	GPL4372	GSE44772	brain	NA	Male	85	FFPE	NA	NA	NA	NA	Expression profiling by array	total RNA
GSM1090291	GPL4372	1069410000000	16717	1	GPL4372	GSE44772	brain	NA	Female	89	FFPE	NA	NA	NA	NA	Expression profiling by array	total RNA
GSM1090292	GPL4372	9.25671e+18	16717	2	GPL4372	GSE44772	brain	NA	Female	85	FFPE	NA	NA	NA	NA	Expression profiling by array	total RNA
GSM1090293	GPL4372	2.05061e+06	16717	2	GPL4372	GSE44772	brain	NA	Female	87	FFPE	NA	NA	NA	NA	Expression profiling by array	total RNA
GSM1090296	GPL4372	1.77172e+06	16717	2	GPL4372	GSE44772	brain	NA	Female	90	FFPE	NA	NA	NA	NA	Expression profiling by array	total RNA
GSM1090297	GPL4372	3042670000000	16717	2	GPL4372	GSE44772	brain	NA	Female	92	FFPE	NA	NA	NA	NA	Expression profiling by array	total RNA
GSM1090298	GPL4372	1.19837e+06	16717	2	GPL4372	GSE44772	brain	NA	Female	91	FFPE	NA	NA	NA	NA	Expression profiling by array	total RNA
GSM1090300	GPL4372	471844	16717	2	GPL4372	GSE44772	brain	NA	Female	70	FFPE	NA	NA	NA	NA	Expression profiling by array	total RNA
GSM1090301	GPL4372	3.93e+21	16717	2	GPL4372	GSE44772	brain	NA	Female	83	FFPE	NA	NA	NA	NA	Expression profiling by array	total RNA
GSM1090302	GPL4372	107342000000000	16717	1	GPL4372	GSE44772	brain	NA	Female	75	FFPE	NA	NA	NA	NA	Expression profiling by array	total RNA
GSM1090303	GPL4372	8.5613e+18	16717	2	GPL4372	GSE44772	brain	NA	Male	82	FFPE	NA	NA	NA	NA	Expression profiling by array	total RNA
GSM1090305	GPL4372	5.86041e+08	16717	2	GPL4372	GSE44772	brain	NA	Female	87	FFPE	NA	NA	NA	NA	Expression profiling by array	total RNA
GSM1090306	GPL4372	87236.6	16717	2	GPL4372	GSE44772	brain	NA	Male	92	FFPE	NA	NA	NA	NA	Expression profiling by array	total RNA
GSM1090307	GPL4372	4.39565e+15	16717	1	GPL4372	GSE44772	brain	NA	Female	74	FFPE	NA	NA	NA	NA	Expression profiling by array	total RNA
GSM1090309	GPL4372	1.57e+20	16717	2	GPL4372	GSE44772	brain	NA	Female	83	FFPE	NA	NA	NA	NA	Expression profiling by array	total RNA
GSM1090310	GPL4372	701110	16717	2	GPL4372	GSE44772	brain	NA	Male	68	FFPE	NA	NA	NA	NA	Expression profiling by array	total RNA
GSM1090313	GPL4372	311883	16717	2	GPL4372	GSE44772	brain	NA	Male	87	FFPE	NA	NA	NA	NA	Expression profiling by array	total RNA
GSM1090314	GPL4372	9.8105e+15	16717	2	GPL4372	GSE44772	brain	NA	Male	93	FFPE	NA	NA	NA	NA	Expression profiling by array	total RNA
GSM1090315	GPL4372	137841	16717	1	GPL4372	GSE44772	brain	NA	Male	77	FFPE	NA	NA	NA	NA	Expression profiling by array	total RNA
GSM1090316	GPL4372	829184	16717	3	GPL4372	GSE44772	brain	NA	Male	69	FFPE	NA	NA	NA	NA	Expression profiling by array	total RNA
GSM1090317	GPL4372	1.1965e+19	16717	2	GPL4372	GSE44772	brain	NA	Male	78	FFPE	NA	NA	NA	NA	Expression profiling by array	total RNA
GSM1090319	GPL4372	231782	16717	2	GPL4372	GSE44772	brain	NA	Male	79	FFPE	NA	NA	NA	NA	Expression profiling by array	total RNA
GSM1090320	GPL4372	4.68462e+07	16717	1	GPL4372	GSE44772	brain	NA	Male	85	FFPE	NA	NA	NA	NA	Expression profiling by array	total RNA
GSM1090321	GPL4372	7.01823e+06	16717	1	GPL4372	GSE44772	brain	NA	Female	67	FFPE	NA	NA	NA	NA	Expression profiling by array	total RNA
GSM1090322	GPL4372	2508971492	16717	2	GPL4372	GSE44772	brain	NA	Male	89	FFPE	NA	NA	NA	NA	Expression profiling by array	total RNA
GSM1090323	GPL4372	1.05e+20	16717	2	GPL4372	GSE44772	brain	NA	Female	87	FFPE	NA	NA	NA	NA	Expression profiling by array	total RNA
GSM1090325	GPL4372	19505700000000	16717	3	GPL4372	GSE44772	brain	NA	Female	88	FFPE	NA	NA	NA	NA	Expression profiling by array	total RNA
GSM1090326	GPL4372	9.71579e+08	16717	1	GPL4372	GSE44772	brain	NA	Male	74	FFPE	NA	NA	NA	NA	Expression profiling by array	total RNA
GSM1090327	GPL4372	3.44458e+07	16717	1	GPL4372	GSE44772	brain	NA	Male	73	FFPE	NA	NA	NA	NA	Expression profiling by array	total RNA
GSM1090328	GPL4372	1.40432e+07	16717	3	GPL4372	GSE44772	brain	NA	Male	83	FFPE	NA	NA	NA	NA	Expression profiling by array	total RNA
GSM1090329	GPL4372	611335	16717	1	GPL4372	GSE44772	brain	NA	Female	62	FFPE	NA	NA	NA	NA	Expression profiling by array	total RNA
GSM1090330	GPL4372	162714	16717	2	GPL4372	GSE44772	brain	NA	Male	83	FFPE	NA	NA	NA	NA	Expression profiling by array	total RNA
GSM1090331	GPL4372	460504	16717	2	GPL4372	GSE44772	brain	NA	Male	75	FFPE	NA	NA	NA	NA	Expression profiling by array	total RNA
GSM1090332	GPL4372	1.01006e+06	16717	3	GPL4372	GSE44772	brain	NA	Female	95	FFPE	NA	NA	NA	NA	Expression profiling by array	total RNA
GSM1090333	GPL4372	818388	16717	2	GPL4372	GSE44772	brain	NA	Female	83	FFPE	NA	NA	NA	NA	Expression profiling by array	total RNA
GSM1090336	GPL4372	3193340000000	16717	2	GPL4372	GSE44772	brain	NA	Female	84	FFPE	NA	NA	NA	NA	Expression profiling by array	total RNA
GSM1090337	GPL4372	2.4006e+06	16717	0	GPL4372	GSE44772	brain	NA	Female	92	FFPE	NA	NA	NA	NA	Expression profiling by array	total RNA
GSM1090338	GPL4372	794783	16717	1	GPL4372	GSE44772	brain	NA	Female	81	FFPE	NA	NA	NA	NA	Expression profiling by array	total RNA
GSM1090340	GPL4372	1.24155e+07	16717	2	GPL4372	GSE44772	brain	NA	Male	79	FFPE	NA	NA	NA	NA	Expression profiling by array	total RNA
GSM1090341	GPL4372	558609	16717	1	GPL4372	GSE44772	brain	NA	Male	73	FFPE	NA	NA	NA	NA	Expression profiling by array	total RNA
GSM1090343	GPL4372	11863554687	16717	2	GPL4372	GSE44772	brain	NA	Female	85	FFPE	NA	NA	NA	NA	Expression profiling by array	total RNA
GSM1090344	GPL4372	6.32805e+06	16717	2	GPL4372	GSE44772	brain	NA	Female	98	FFPE	NA	NA	NA	NA	Expression profiling by array	total RNA
GSM1090346	GPL4372	6471947531	16717	2	GPL4372	GSE44772	brain	NA	Male	86	FFPE	NA	NA	NA	NA	Expression profiling by array	total RNA
GSM1090347	GPL4372	3.41044e+06	16717	1	GPL4372	GSE44772	brain	NA	Male	71	FFPE	NA	NA	NA	NA	Expression profiling by array	total RNA
GSM1090348	GPL4372	553263	16717	1	GPL4372	GSE44772	brain	NA	Female	86	FFPE	NA	NA	NA	NA	Expression profiling by array	total RNA
GSM1090350	GPL4372	2.00642e+07	16717	0	GPL4372	GSE44772	brain	NA	Female	80	FFPE	NA	NA	NA	NA	Expression profiling by array	total RNA
GSM1090351	GPL4372	1.91383e+08	16717	2	GPL4372	GSE44772	brain	NA	Male	77	FFPE	NA	NA	NA	NA	Expression profiling by array	total RNA
GSM1090352	GPL4372	642276	16717	3	GPL4372	GSE44772	brain	NA	Male	88	FFPE	NA	NA	NA	NA	Expression profiling by array	total RNA
GSM1090354	GPL4372	235627	16717	1	GPL4372	GSE44772	brain	NA	Male	64	FFPE	NA	NA	NA	NA	Expression profiling by array	total RNA
GSM1090355	GPL4372	1.02238e+07	16717	0	GPL4372	GSE44772	brain	NA	Female	82	FFPE	NA	NA	NA	NA	Expression profiling by array	total RNA
GSM1090356	GPL4372	160148	16717	2	GPL4372	GSE44772	brain	NA	Male	80	FFPE	NA	NA	NA	NA	Expression profiling by array	total RNA
GSM1090357	GPL4372	1.1e+20	16717	2	GPL4372	GSE44772	brain	NA	Male	66	FFPE	NA	NA	NA	NA	Expression profiling by array	total RNA
GSM1090358	GPL4372	2.02859e+08	16717	2	GPL4372	GSE44772	brain	NA	Female	89	FFPE	NA	NA	NA	NA	Expression profiling by array	total RNA
GSM1090359	GPL4372	85161.1	16717	2	GPL4372	GSE44772	brain	NA	Male	85	FFPE	NA	NA	NA	NA	Expression profiling by array	total RNA
GSM1090360	GPL4372	162616	16717	1	GPL4372	GSE44772	brain	NA	Male	88	FFPE	NA	NA	NA	NA	Expression profiling by array	total RNA
GSM1090365	GPL4372	6.63713e+06	16717	1	GPL4372	GSE44772	brain	NA	Female	87	FFPE	NA	NA	NA	NA	Expression profiling by array	total RNA
GSM1090367	GPL4372	447170	16717	1	GPL4372	GSE44772	brain	NA	Male	73	FFPE	NA	NA	NA	NA	Expression profiling by array	total RNA
GSM1090378	GPL4372	20186052896	16717	3	GPL4372	GSE44772	brain	NA	Female	87	FFPE	NA	NA	NA	NA	Expression profiling by array	total RNA
GSM1090382	GPL4372	2.40124e+15	16717	2	GPL4372	GSE44772	brain	NA	Male	71	FFPE	NA	NA	NA	NA	Expression profiling by array	total RNA
GSM1090384	GPL4372	4.70732e+08	16717	3	GPL4372	GSE44772	brain	NA	Male	77	FFPE	NA	NA	NA	NA	Expression profiling by array	total RNA
GSM1090386	GPL4372	332041	16717	2	GPL4372	GSE44772	brain	NA	Male	72	FFPE	NA	NA	NA	NA	Expression profiling by array	total RNA
GSM1090389	GPL4372	2.30331e+08	16717	2	GPL4372	GSE44772	brain	NA	Female	77	FFPE	NA	NA	NA	NA	Expression profiling by array	total RNA
GSM1090390	GPL4372	20362848054	16717	0	GPL4372	GSE44772	brain	NA	Female	91	FFPE	NA	NA	NA	NA	Expression profiling by array	total RNA
GSM1090392	GPL4372	52997	16717	2	GPL4372	GSE44772	brain	NA	Female	94	FFPE	NA	NA	NA	NA	Expression profiling by array	total RNA
GSM1090399	GPL4372	5.77044e+06	16717	0	GPL4372	GSE44772	brain	NA	Female	80	FFPE	NA	NA	NA	NA	Expression profiling by array	total RNA
GSM1090401	GPL4372	310628	16717	2	GPL4372	GSE44772	brain	NA	Male	86	FFPE	NA	NA	NA	NA	Expression profiling by array	total RNA
GSM1090403	GPL4372	367447485	16717	2	GPL4372	GSE44772	brain	NA	Male	67	FFPE	NA	NA	NA	NA	Expression profiling by array	total RNA
GSM1090404	GPL4372	55802200000000	16717	2	GPL4372	GSE44772	brain	NA	Male	73	FFPE	NA	NA	NA	NA	Expression profiling by array	total RNA
GSM1090405	GPL4372	28750614641	16717	2	GPL4372	GSE44772	brain	NA	Female	86	FFPE	NA	NA	NA	NA	Expression profiling by array	total RNA
GSM1090407	GPL4372	8.48301e+06	16717	2	GPL4372	GSE44772	brain	NA	Male	85	FFPE	NA	NA	NA	NA	Expression profiling by array	total RNA
GSM1090408	GPL4372	6.59048e+16	16717	2	GPL4372	GSE44772	brain	NA	Female	86	FFPE	NA	NA	NA	NA	Expression profiling by array	total RNA
GSM1090412	GPL4372	225762777	16717	2	GPL4372	GSE44772	brain	NA	Male	61	FFPE	NA	NA	NA	NA	Expression profiling by array	total RNA
GSM1090414	GPL4372	476107	16717	2	GPL4372	GSE44772	brain	NA	Male	78	FFPE	NA	NA	NA	NA	Expression profiling by array	total RNA
GSM1090415	GPL4372	105530	16717	2	GPL4372	GSE44772	brain	NA	Female	83	FFPE	NA	NA	NA	NA	Expression profiling by array	total RNA
GSM1090416	GPL4372	43307321119	16717	3	GPL4372	GSE44772	brain	NA	Female	87	FFPE	NA	NA	NA	NA	Expression profiling by array	total RNA
GSM1090417	GPL4372	3100356216	16717	3	GPL4372	GSE44772	brain	NA	Female	80	FFPE	NA	NA	NA	NA	Expression profiling by array	total RNA
GSM1090419	GPL4372	127900000000000	16717	1	GPL4372	GSE44772	brain	NA	Male	73	FFPE	NA	NA	NA	NA	Expression profiling by array	total RNA
GSM1090420	GPL4372	199958	16717	2	GPL4372	GSE44772	brain	NA	Male	72	FFPE	NA	NA	NA	NA	Expression profiling by array	total RNA
GSM1090421	GPL4372	92736	16717	2	GPL4372	GSE44772	brain	NA	Female	86	FFPE	NA	NA	NA	NA	Expression profiling by array	total RNA
GSM1090425	GPL4372	25730900000000	16717	0	GPL4372	GSE44772	brain	NA	Female	73	FFPE	NA	NA	NA	NA	Expression profiling by array	total RNA
GSM1090428	GPL4372	123907000000	16717	1	GPL4372	GSE44772	brain	NA	Female	83	FFPE	NA	NA	NA	NA	Expression profiling by array	total RNA
GSM1090431	GPL4372	3.20634e+06	16717	0	GPL4372	GSE44772	brain	NA	Male	82	FFPE	NA	NA	NA	NA	Expression profiling by array	total RNA
GSM1090432	GPL4372	465694	16717	2	GPL4372	GSE44772	brain	NA	Male	75	FFPE	NA	NA	NA	NA	Expression profiling by array	total RNA
GSM1090433	GPL4372	746317	16717	1	GPL4372	GSE44772	brain	NA	Female	87	FFPE	NA	NA	NA	NA	Expression profiling by array	total RNA
GSM1090434	GPL4372	107448000000	16717	3	GPL4372	GSE44772	brain	NA	Male	87	FFPE	NA	NA	NA	NA	Expression profiling by array	total RNA
GSM1090437	GPL4372	3.56469e+07	16717	0	GPL4372	GSE44772	brain	NA	Female	75	FFPE	NA	NA	NA	NA	Expression profiling by array	total RNA
GSM1090439	GPL4372	4.22e+22	16717	1	GPL4372	GSE44772	brain	NA	Female	62	FFPE	NA	NA	NA	NA	Expression profiling by array	total RNA
GSM1090440	GPL4372	174329	16717	2	GPL4372	GSE44772	brain	NA	Male	67	FFPE	NA	NA	NA	NA	Expression profiling by array	total RNA
GSM1090442	GPL4372	9.2e+20	16717	2	GPL4372	GSE44772	brain	NA	Female	69	FFPE	NA	NA	NA	NA	Expression profiling by array	total RNA
GSM1090444	GPL4372	721167447	16717	3	GPL4372	GSE44772	brain	NA	Female	91	FFPE	NA	NA	NA	NA	Expression profiling by array	total RNA
GSM1090445	GPL4372	3.49514e+07	16717	2	GPL4372	GSE44772	brain	NA	Male	86	FFPE	NA	NA	NA	NA	Expression profiling by array	total RNA
GSM1090446	GPL4372	2.28698e+17	16717	1	GPL4372	GSE44772	brain	NA	Female	84	FFPE	NA	NA	NA	NA	Expression profiling by array	total RNA
GSM1090456	GPL4372	536655	16717	2	GPL4372	GSE44772	brain	NA	Female	61	FFPE	NA	NA	NA	NA	Expression profiling by array	total RNA
GSM1090458	GPL4372	1349853149	16717	0	GPL4372	GSE44772	brain	NA	Male	76	FFPE	NA	NA	NA	NA	Expression profiling by array	total RNA
GSM1090462	GPL4372	1.38111e+06	16717	3	GPL4372	GSE44772	brain	NA	Female	84	FFPE	NA	NA	NA	NA	Expression profiling by array	total RNA
GSM1090463	GPL4372	2971064082	16717	0	GPL4372	GSE44772	brain	NA	Male	98	FFPE	NA	NA	NA	NA	Expression profiling by array	total RNA
GSM1090465	GPL4372	6357800000000	16717	2	GPL4372	GSE44772	brain	NA	Female	60	FFPE	NA	NA	NA	NA	Expression profiling by array	total RNA
GSM1090466	GPL4372	274649	16717	1	GPL4372	GSE44772	brain	NA	Male	87	FFPE	NA	NA	NA	NA	Expression profiling by array	total RNA
GSM1090470	GPL4372	7.51e+20	16717	2	GPL4372	GSE44772	brain	NA	Male	82	FFPE	NA	NA	NA	NA	Expression profiling by array	total RNA
GSM1090472	GPL4372	1.00997e+06	16717	3	GPL4372	GSE44772	brain	NA	Male	63	FFPE	NA	NA	NA	NA	Expression profiling by array	total RNA
GSM1090474	GPL4372	894653000000	16717	2	GPL4372	GSE44772	brain	NA	Female	88	FFPE	NA	NA	NA	NA	Expression profiling by array	total RNA
GSM1090475	GPL4372	296532	16717	1	GPL4372	GSE44772	brain	NA	Male	77	FFPE	NA	NA	NA	NA	Expression profiling by array	total RNA
GSM1090477	GPL4372	2.03473e+08	16717	2	GPL4372	GSE44772	brain	NA	Male	72	FFPE	NA	NA	NA	NA	Expression profiling by array	total RNA
GSM1090480	GPL4372	15797600000000	16717	3	GPL4372	GSE44772	brain	NA	Female	80	FFPE	NA	NA	NA	NA	Expression profiling by array	total RNA
GSM1090481	GPL4372	1.68883e+06	16717	3	GPL4372	GSE44772	brain	NA	Male	75	FFPE	NA	NA	NA	NA	Expression profiling by array	total RNA
GSM1090485	GPL4372	1.7631e+06	16717	0	GPL4372	GSE44772	brain	NA	Female	79	FFPE	NA	NA	NA	NA	Expression profiling by array	total RNA
GSM1090486	GPL4372	2.32922e+06	16717	2	GPL4372	GSE44772	brain	NA	Male	76	FFPE	NA	NA	NA	NA	Expression profiling by array	total RNA
GSM1090488	GPL4372	1.20716e+08	16717	0	GPL4372	GSE44772	brain	NA	Female	72	FFPE	NA	NA	NA	NA	Expression profiling by array	total RNA
GSM1090493	GPL4372	388143	16717	2	GPL4372	GSE44772	brain	NA	Female	76	FFPE	NA	NA	NA	NA	Expression profiling by array	total RNA
GSM1090494	GPL4372	317284000000000	16717	2	GPL4372	GSE44772	brain	NA	Female	80	FFPE	NA	NA	NA	NA	Expression profiling by array	total RNA
GSM1090495	GPL4372	1.16069e+06	16717	2	GPL4372	GSE44772	brain	NA	Female	93	FFPE	NA	NA	NA	NA	Expression profiling by array	total RNA
GSM1090496	GPL4372	5.37428e+07	16717	2	GPL4372	GSE44772	brain	NA	Female	90	FFPE	NA	NA	NA	NA	Expression profiling by array	total RNA
GSM1090501	GPL4372	5.15159e+07	16717	2	GPL4372	GSE44772	brain	NA	Male	88	FFPE	NA	NA	NA	NA	Expression profiling by array	total RNA
GSM1090502	GPL4372	162194211	16717	2	GPL4372	GSE44772	brain	NA	Female	90	FFPE	NA	NA	NA	NA	Expression profiling by array	total RNA
GSM1090505	GPL4372	2466740000000	16717	1	GPL4372	GSE44772	brain	NA	Female	90	FFPE	NA	NA	NA	NA	Expression profiling by array	total RNA
GSM1090506	GPL4372	1594863283	16717	2	GPL4372	GSE44772	brain	NA	Female	77	FFPE	NA	NA	NA	NA	Expression profiling by array	total RNA
GSM1090508	GPL4372	87890900000000	16717	0	GPL4372	GSE44772	brain	NA	Female	100	FFPE	NA	NA	NA	NA	Expression profiling by array	total RNA
GSM1090510	GPL4372	195750000000	16717	0	GPL4372	GSE44772	brain	NA	Female	89	FFPE	NA	NA	NA	NA	Expression profiling by array	total RNA
GSM1090511	GPL4372	1453857685	16717	2	GPL4372	GSE44772	brain	NA	Female	61	FFPE	NA	NA	NA	NA	Expression profiling by array	total RNA
GSM1090512	GPL4372	5276440000000	16717	1	GPL4372	GSE44772	brain	NA	Male	93	FFPE	NA	NA	NA	NA	Expression profiling by array	total RNA
GSM1090513	GPL4372	110512	16717	0	GPL4372	GSE44772	brain	NA	Male	79	FFPE	NA	NA	NA	NA	Expression profiling by array	total RNA
GSM1090515	GPL4372	1.06285e+06	16717	0	GPL4372	GSE44772	brain	NA	Male	87	FFPE	NA	NA	NA	NA	Expression profiling by array	total RNA
GSM1090516	GPL4372	4.72353e+08	16717	0	GPL4372	GSE44772	brain	NA	Female	77	FFPE	NA	NA	NA	NA	Expression profiling by array	total RNA
GSM1090517	GPL4372	98936.8	16717	1	GPL4372	GSE44772	brain	NA	Male	77	FFPE	NA	NA	NA	NA	Expression profiling by array	total RNA
GSM1090518	GPL4372	3.19237e+07	16717	2	GPL4372	GSE44772	brain	NA	Female	76	FFPE	NA	NA	NA	NA	Expression profiling by array	total RNA
GSM1090519	GPL4372	2.61e+20	16717	0	GPL4372	GSE44772	brain	NA	Female	66	FFPE	NA	NA	NA	NA	Expression profiling by array	total RNA
GSM1090520	GPL4372	237767	16717	1	GPL4372	GSE44772	brain	NA	Male	55	FFPE	NA	NA	NA	NA	Expression profiling by array	total RNA
GSM1090521	GPL4372	73528.9	16717	2	GPL4372	GSE44772	brain	NA	Male	77	FFPE	NA	NA	NA	NA	Expression profiling by array	total RNA
GSM1090522	GPL4372	7.73021e+17	16717	2	GPL4372	GSE44772	brain	NA	Male	61	FFPE	NA	NA	NA	NA	Expression profiling by array	total RNA
GSM1090524	GPL4372	1108410738	16717	2	GPL4372	GSE44772	brain	NA	Male	85	FFPE	NA	NA	NA	NA	Expression profiling by array	total RNA
GSM1090525	GPL4372	49150.5	16717	2	GPL4372	GSE44772	brain	NA	Female	89	FFPE	NA	NA	NA	NA	Expression profiling by array	total RNA
GSM107523	GPL570	32950.1	21655	2	GPL570	GSE4757	brain, Entorhinal Cortex	NA	NA	NA	Frozen	NA	NA	NA	NA	Expression profiling by array	total RNA
GSM107525	GPL570	32995.5	21655	2	GPL570	GSE4757	brain, Entorhinal Cortex	NA	NA	NA	Frozen	NA	NA	NA	NA	Expression profiling by array	total RNA
GSM107527	GPL570	25655	21655	2	GPL570	GSE4757	brain, Entorhinal Cortex	NA	NA	NA	Frozen	NA	NA	NA	NA	Expression profiling by array	total RNA
GSM107529	GPL570	30070.5	21655	0	GPL570	GSE4757	brain, Entorhinal Cortex	NA	NA	NA	Frozen	NA	NA	NA	NA	Expression profiling by array	total RNA
GSM107531	GPL570	20674.1	21655	1	GPL570	GSE4757	brain, Entorhinal Cortex	NA	NA	NA	Frozen	NA	NA	NA	NA	Expression profiling by array	total RNA
GSM107533	GPL570	21494	21655	1	GPL570	GSE4757	brain, Entorhinal Cortex	NA	NA	NA	Frozen	NA	NA	NA	NA	Expression profiling by array	total RNA
GSM107535	GPL570	31390.2	21655	0	GPL570	GSE4757	brain, Entorhinal Cortex	NA	NA	NA	Frozen	NA	NA	NA	NA	Expression profiling by array	total RNA
GSM107537	GPL570	23754.8	21655	0	GPL570	GSE4757	brain, Entorhinal Cortex	NA	NA	NA	Frozen	NA	NA	NA	NA	Expression profiling by array	total RNA
GSM107539	GPL570	28459	21655	0	GPL570	GSE4757	brain, Entorhinal Cortex	NA	NA	NA	Frozen	NA	NA	NA	NA	Expression profiling by array	total RNA
GSM107541	GPL570	26714.6	21655	1	GPL570	GSE4757	brain, Entorhinal Cortex	NA	NA	NA	Frozen	NA	NA	NA	NA	Expression profiling by array	total RNA
GSM1176196	GPL570	30666.9	21655	0	GPL570	GSE48350	entorhinal cortex	3,3	Female	76	Frozen	V	3	NA	NA	Expression profiling by array	total RNA
GSM1176197	GPL570	24657.8	21655	4	GPL570	GSE48350	entorhinal cortex	4,4	Female	86	Frozen	VI	9	NA	NA	Expression profiling by array	total RNA
GSM1176198	GPL570	25226.3	21655	0	GPL570	GSE48350	entorhinal cortex	3,4	Female	82	Frozen	VI	0	NA	NA	Expression profiling by array	total RNA
GSM1176199	GPL570	22038.8	21655	0	GPL570	GSE48350	entorhinal cortex	3,4	Female	85	Frozen	IV	26	NA	NA	Expression profiling by array	total RNA
GSM1176200	GPL570	24108.7	21655	0	GPL570	GSE48350	entorhinal cortex	3,4	Female	90	Frozen	IV	17	NA	NA	Expression profiling by array	total RNA
GSM1176201	GPL570	25112.8	21655	4	GPL570	GSE48350	entorhinal cortex	3,4	Female	90	Frozen	V	20	NA	NA	Expression profiling by array	total RNA
GSM1176202	GPL570	26868.9	21655	0	GPL570	GSE48350	entorhinal cortex	4,4	Female	90	Frozen	III	no info	NA	NA	Expression profiling by array	total RNA
GSM1176203	GPL570	22936.6	21655	0	GPL570	GSE48350	entorhinal cortex	4,4	Female	91	Frozen	V-VI	11	NA	NA	Expression profiling by array	total RNA
GSM1176204	GPL570	25896.9	21655	0	GPL570	GSE48350	entorhinal cortex	4,4	Male	76	Frozen	III	no info	NA	NA	Expression profiling by array	total RNA
GSM1176205	GPL570	26430.9	21655	1	GPL570	GSE48350	entorhinal cortex	3,3	Male	85	Frozen	III	22	NA	NA	Expression profiling by array	total RNA
GSM1176206	GPL570	23149.4	21655	0	GPL570	GSE48350	entorhinal cortex	3,4	Male	85	Frozen	II	no info	NA	NA	Expression profiling by array	total RNA
GSM1176207	GPL570	23570.4	21655	0	GPL570	GSE48350	entorhinal cortex	3,3	Male	86	Frozen	IV	19	NA	NA	Expression profiling by array	total RNA
GSM1176208	GPL570	30166.1	21655	0	GPL570	GSE48350	entorhinal cortex	3,4	Male	87	Frozen	V	12	NA	NA	Expression profiling by array	total RNA
GSM1176209	GPL570	31264.2	21655	1	GPL570	GSE48350	entorhinal cortex	3,3	Male	94	Frozen	VI	15	NA	NA	Expression profiling by array	total RNA
GSM1176210	GPL570	29129.9	21655	0	GPL570	GSE48350	entorhinal cortex	3,3	Male	94	Frozen	IV	no info	NA	NA	Expression profiling by array	total RNA
GSM1176211	GPL570	24758.1	21655	3	GPL570	GSE48350	hippocampus	3,4	Female	60	Frozen	VI	12	NA	NA	Expression profiling by array	total RNA
GSM1176212	GPL570	28013.1	21655	4	GPL570	GSE48350	hippocampus	2,4	Female	74	Frozen	VI	17	NA	NA	Expression profiling by array	total RNA
GSM1176213	GPL570	27611.1	21655	0	GPL570	GSE48350	hippocampus	3,3	Female	76	Frozen	V	3	NA	NA	Expression profiling by array	total RNA
GSM1176214	GPL570	19365.9	21655	0	GPL570	GSE48350	hippocampus	3,4	Female	79	Frozen	VI	0	NA	NA	Expression profiling by array	total RNA
GSM1176215	GPL570	23888.4	21655	4	GPL570	GSE48350	hippocampus	4,4	Female	86	Frozen	VI	9	NA	NA	Expression profiling by array	total RNA
GSM1176216	GPL570	38961.7	21655	4	GPL570	GSE48350	hippocampus	3,4	Female	85	Frozen	IV	26	NA	NA	Expression profiling by array	total RNA
GSM1176217	GPL570	23790.3	21655	0	GPL570	GSE48350	hippocampus	3,4	Female	90	Frozen	VI	12	NA	NA	Expression profiling by array	total RNA
GSM1176218	GPL570	37366.6	21655	0	GPL570	GSE48350	hippocampus	3,4	Female	90	Frozen	IV	17	NA	NA	Expression profiling by array	total RNA
GSM1176219	GPL570	28031.5	21655	0	GPL570	GSE48350	hippocampus	4,4	Female	90	Frozen	III	no info	NA	NA	Expression profiling by array	total RNA
GSM1176220	GPL570	24851.1	21655	0	GPL570	GSE48350	hippocampus	4,4	Female	91	Frozen	V-VI	11	NA	NA	Expression profiling by array	total RNA
GSM1176221	GPL570	25263.4	21655	0	GPL570	GSE48350	hippocampus	4,4	Male	76	Frozen	V	0	NA	NA	Expression profiling by array	total RNA
GSM1176222	GPL570	22864.2	21655	1	GPL570	GSE48350	hippocampus	4,4	Male	76	Frozen	III	no info	NA	NA	Expression profiling by array	total RNA
GSM1176223	GPL570	31193.3	21655	0	GPL570	GSE48350	hippocampus	3,4	Male	79	Frozen	VI	6	NA	NA	Expression profiling by array	total RNA
GSM1176224	GPL570	35556.6	21655	0	GPL570	GSE48350	hippocampus	3,3	Male	80	Frozen	no info	23	NA	NA	Expression profiling by array	total RNA
GSM1176225	GPL570	23423.3	21655	1	GPL570	GSE48350	hippocampus	3,3	Male	85	Frozen	III	22	NA	NA	Expression profiling by array	total RNA
GSM1176226	GPL570	22865.1	21655	0	GPL570	GSE48350	hippocampus	3,3	Male	86	Frozen	IV	19	NA	NA	Expression profiling by array	total RNA
GSM1176227	GPL570	24615.4	21655	0	GPL570	GSE48350	hippocampus	3,4	Male	87	Frozen	V	12	NA	NA	Expression profiling by array	total RNA
GSM1176228	GPL570	21607.8	21655	0	GPL570	GSE48350	hippocampus	3,3	Male	94	Frozen	VI	15	NA	NA	Expression profiling by array	total RNA
GSM1176229	GPL570	25392.7	21655	4	GPL570	GSE48350	hippocampus	3,3	Male	94	Frozen	IV	no info	NA	NA	Expression profiling by array	total RNA
GSM1176230	GPL570	106714	21655	0	GPL570	GSE48350	post-central gyrus	3,4	Female	60	Frozen	VI	12	NA	NA	Expression profiling by array	total RNA
GSM1176231	GPL570	24807.5	21655	0	GPL570	GSE48350	post-central gyrus	2,4	Female	74	Frozen	VI	17	NA	NA	Expression profiling by array	total RNA
GSM1176232	GPL570	21365.1	21655	0	GPL570	GSE48350	post-central gyrus	3,3	Female	76	Frozen	V	3	NA	NA	Expression profiling by array	total RNA
GSM1176233	GPL570	25987.2	21655	1	GPL570	GSE48350	post-central gyrus	4,4	Female	86	Frozen	VI	9	NA	NA	Expression profiling by array	total RNA
GSM1176234	GPL570	27025.1	21655	1	GPL570	GSE48350	post-central gyrus	3,4	Female	82	Frozen	VI	4	NA	NA	Expression profiling by array	total RNA
GSM1176235	GPL570	52653.1	21655	0	GPL570	GSE48350	post-central gyrus	3,4	Female	82	Frozen	VI	0	NA	NA	Expression profiling by array	total RNA
GSM1176236	GPL570	26244.1	21655	1	GPL570	GSE48350	post-central gyrus	3,4	Female	85	Frozen	IV	26	NA	NA	Expression profiling by array	total RNA
GSM1176237	GPL570	24164	21655	0	GPL570	GSE48350	post-central gyrus	3,3	Female	85	Frozen	V	no info	NA	NA	Expression profiling by array	total RNA
GSM1176238	GPL570	23353.8	21655	0	GPL570	GSE48350	post-central gyrus	3,4	Female	90	Frozen	VI	12	NA	NA	Expression profiling by array	total RNA
GSM1176239	GPL570	26041.1	21655	1	GPL570	GSE48350	post-central gyrus	3,4	Female	90	Frozen	IV	17	NA	NA	Expression profiling by array	total RNA
GSM1176240	GPL570	20491.3	21655	1	GPL570	GSE48350	post-central gyrus	3,4	Female	90	Frozen	V	20	NA	NA	Expression profiling by array	total RNA
GSM1176241	GPL570	21151.7	21655	0	GPL570	GSE48350	post-central gyrus	4,4	Female	90	Frozen	III	no info	NA	NA	Expression profiling by array	total RNA
GSM1176242	GPL570	23141	21655	1	GPL570	GSE48350	post-central gyrus	4,4	Female	91	Frozen	V-VI	11	NA	NA	Expression profiling by array	total RNA
GSM1176243	GPL570	23259	21655	3	GPL570	GSE48350	post-central gyrus	3,3	Female	94	Frozen	I	no info	NA	NA	Expression profiling by array	total RNA
GSM1176244	GPL570	25117.2	21655	0	GPL570	GSE48350	post-central gyrus	3,3	Female	95	Frozen	no info	no info	NA	NA	Expression profiling by array	total RNA
GSM1176245	GPL570	25933.4	21655	3	GPL570	GSE48350	post-central gyrus	4,4	Male	76	Frozen	V	0	NA	NA	Expression profiling by array	total RNA
GSM1176246	GPL570	24273.8	21655	1	GPL570	GSE48350	post-central gyrus	4,4	Male	76	Frozen	III	no info	NA	NA	Expression profiling by array	total RNA
GSM1176247	GPL570	22358.6	21655	0	GPL570	GSE48350	post-central gyrus	3,4	Male	79	Frozen	VI	6	NA	NA	Expression profiling by array	total RNA
GSM1176248	GPL570	28870.5	21655	1	GPL570	GSE48350	post-central gyrus	3,3	Male	85	Frozen	III	22	NA	NA	Expression profiling by array	total RNA
GSM1176249	GPL570	22108.9	21655	3	GPL570	GSE48350	post-central gyrus	3,4	Male	85	Frozen	II	no info	NA	NA	Expression profiling by array	total RNA
GSM1176250	GPL570	22461	21655	1	GPL570	GSE48350	post-central gyrus	3,3	Male	86	Frozen	IV	19	NA	NA	Expression profiling by array	total RNA
GSM1176251	GPL570	25752.8	21655	1	GPL570	GSE48350	post-central gyrus	3,4	Male	87	Frozen	V	12	NA	NA	Expression profiling by array	total RNA
GSM1176252	GPL570	23328.2	21655	3	GPL570	GSE48350	post-central gyrus	3,4	Male	94	Frozen	IV	18	NA	NA	Expression profiling by array	total RNA
GSM1176253	GPL570	24484.8	21655	1	GPL570	GSE48350	post-central gyrus	3,3	Male	94	Frozen	VI	15	NA	NA	Expression profiling by array	total RNA
GSM1176254	GPL570	22914.1	21655	1	GPL570	GSE48350	post-central gyrus	3,3	Male	94	Frozen	IV	no info	NA	NA	Expression profiling by array	total RNA
GSM1176255	GPL570	33597.9	21655	4	GPL570	GSE48350	superior frontal gyrus	2,4	Female	74	Frozen	VI	17	NA	NA	Expression profiling by array	total RNA
GSM1176256	GPL570	25062.7	21655	0	GPL570	GSE48350	superior frontal gyrus	3,3	Female	76	Frozen	V	3	NA	NA	Expression profiling by array	total RNA
GSM1176257	GPL570	31617.1	21655	2	GPL570	GSE48350	superior frontal gyrus	4,4	Female	86	Frozen	VI	9	NA	NA	Expression profiling by array	total RNA
GSM1176258	GPL570	28470.3	21655	3	GPL570	GSE48350	superior frontal gyrus	3,4	Female	82	Frozen	VI	0	NA	NA	Expression profiling by array	total RNA
GSM1176259	GPL570	27471.5	21655	1	GPL570	GSE48350	superior frontal gyrus	3,4	Female	85	Frozen	IV	26	NA	NA	Expression profiling by array	total RNA
GSM1176260	GPL570	34846.1	21655	0	GPL570	GSE48350	superior frontal gyrus	3,3	Female	85	Frozen	V	no info	NA	NA	Expression profiling by array	total RNA
GSM1176261	GPL570	34328.1	21655	0	GPL570	GSE48350	superior frontal gyrus	3,4	Female	88	Frozen	IV	27	NA	NA	Expression profiling by array	total RNA
GSM1176262	GPL570	26534.3	21655	0	GPL570	GSE48350	superior frontal gyrus	3,4	Female	90	Frozen	VI	12	NA	NA	Expression profiling by array	total RNA
GSM1176263	GPL570	30371.7	21655	1	GPL570	GSE48350	superior frontal gyrus	3,4	Female	90	Frozen	IV	17	NA	NA	Expression profiling by array	total RNA
GSM1176264	GPL570	27986.3	21655	1	GPL570	GSE48350	superior frontal gyrus	3,4	Female	90	Frozen	V	20	NA	NA	Expression profiling by array	total RNA
GSM1176265	GPL570	27097.2	21655	0	GPL570	GSE48350	superior frontal gyrus	4,4	Female	90	Frozen	III	no info	NA	NA	Expression profiling by array	total RNA
GSM1176266	GPL570	26973.1	21655	1	GPL570	GSE48350	superior frontal gyrus	4,4	Female	91	Frozen	V-VI	11	NA	NA	Expression profiling by array	total RNA
GSM1176267	GPL570	29387.8	21655	3	GPL570	GSE48350	superior frontal gyrus	3,3	Female	94	Frozen	I	no info	NA	NA	Expression profiling by array	total RNA
GSM1176268	GPL570	29026.4	21655	0	GPL570	GSE48350	superior frontal gyrus	3,3	Female	95	Frozen	no info	no info	NA	NA	Expression profiling by array	total RNA
GSM1176269	GPL570	28179.6	21655	3	GPL570	GSE48350	superior frontal gyrus	4,4	Male	76	Frozen	V	0	NA	NA	Expression profiling by array	total RNA
GSM1176270	GPL570	33469.3	21655	0	GPL570	GSE48350	superior frontal gyrus	3,3	Male	85	Frozen	III	22	NA	NA	Expression profiling by array	total RNA
GSM1176271	GPL570	27147.9	21655	1	GPL570	GSE48350	superior frontal gyrus	3,4	Male	85	Frozen	II	no info	NA	NA	Expression profiling by array	total RNA
GSM1176272	GPL570	32119.9	21655	0	GPL570	GSE48350	superior frontal gyrus	3,3	Male	86	Frozen	IV	19	NA	NA	Expression profiling by array	total RNA
GSM1176273	GPL570	27237.6	21655	0	GPL570	GSE48350	superior frontal gyrus	3,4	Male	94	Frozen	IV	18	NA	NA	Expression profiling by array	total RNA
GSM1176274	GPL570	28978.4	21655	2	GPL570	GSE48350	superior frontal gyrus	3,3	Male	94	Frozen	VI	15	NA	NA	Expression profiling by array	total RNA
GSM1176275	GPL570	29035.4	21655	1	GPL570	GSE48350	superior frontal gyrus	3,3	Male	94	Frozen	IV	no info	NA	NA	Expression profiling by array	total RNA
GSM238763	GPL570	35003	21655	0	GPL570	GSE5281	brain, Entorhinal Cortex	NA	Female	82	Frozen	NA	NA	NA	NA	Expression profiling by array	total RNA
GSM238790	GPL570	19991.1	21655	1	GPL570	GSE5281	brain, Entorhinal Cortex	NA	Female	86	Frozen	NA	NA	NA	NA	Expression profiling by array	total RNA
GSM238791	GPL570	32963.4	21655	0	GPL570	GSE5281	brain, Entorhinal Cortex	NA	Female	93	Frozen	NA	NA	NA	NA	Expression profiling by array	total RNA
GSM238792	GPL570	27128.1	21655	4	GPL570	GSE5281	brain, Entorhinal Cortex	NA	Male	84	Frozen	NA	NA	NA	NA	Expression profiling by array	total RNA
GSM238793	GPL570	29652.4	21655	0	GPL570	GSE5281	brain, Entorhinal Cortex	NA	Female	79	Frozen	NA	NA	NA	NA	Expression profiling by array	total RNA
GSM238794	GPL570	33289	21655	0	GPL570	GSE5281	brain, Entorhinal Cortex	NA	Female	78	Frozen	NA	NA	NA	NA	Expression profiling by array	total RNA
GSM238795	GPL570	28665.4	21655	4	GPL570	GSE5281	brain, Entorhinal Cortex	NA	Female	91	Frozen	NA	NA	NA	NA	Expression profiling by array	total RNA
GSM238796	GPL570	32600	21655	0	GPL570	GSE5281	brain, Entorhinal Cortex	NA	Male	86	Frozen	NA	NA	NA	NA	Expression profiling by array	total RNA
GSM238797	GPL570	30754.3	21655	0	GPL570	GSE5281	brain, Entorhinal Cortex	NA	Male	97	Frozen	NA	NA	NA	NA	Expression profiling by array	total RNA
GSM238798	GPL570	28699.2	21655	0	GPL570	GSE5281	brain, Entorhinal Cortex	NA	Male	80	Frozen	NA	NA	NA	NA	Expression profiling by array	total RNA
GSM238799	GPL570	20583.9	21655	1	GPL570	GSE5281	brain, Hippocampus	NA	Male	72	Frozen	NA	NA	NA	NA	Expression profiling by array	total RNA
GSM238800	GPL570	25634.8	21655	4	GPL570	GSE5281	brain, Hippocampus	NA	Female	73	Frozen	NA	NA	NA	NA	Expression profiling by array	total RNA
GSM238801	GPL570	21045.8	21655	0	GPL570	GSE5281	brain, Hippocampus	NA	Male	75	Frozen	NA	NA	NA	NA	Expression profiling by array	total RNA
GSM238802	GPL570	25620.8	21655	1	GPL570	GSE5281	brain, Hippocampus	NA	Female	70	Frozen	NA	NA	NA	NA	Expression profiling by array	total RNA
GSM238803	GPL570	28544.9	21655	3	GPL570	GSE5281	brain, Hippocampus	NA	Female	85	Frozen	NA	NA	NA	NA	Expression profiling by array	total RNA
GSM238804	GPL570	24900.7	21655	1	GPL570	GSE5281	brain, Hippocampus	NA	Female	77	Frozen	NA	NA	NA	NA	Expression profiling by array	total RNA
GSM238805	GPL570	27721.9	21655	4	GPL570	GSE5281	brain, Hippocampus	NA	Male	79	Frozen	NA	NA	NA	NA	Expression profiling by array	total RNA
GSM238806	GPL570	27885.4	21655	1	GPL570	GSE5281	brain, Hippocampus	NA	Male	88	Frozen	NA	NA	NA	NA	Expression profiling by array	total RNA
GSM238807	GPL570	27203.7	21655	1	GPL570	GSE5281	brain, Hippocampus	NA	Male	81	Frozen	NA	NA	NA	NA	Expression profiling by array	total RNA
GSM238808	GPL570	24932.5	21655	0	GPL570	GSE5281	brain, Hippocampus	NA	Male	78	Frozen	NA	NA	NA	NA	Expression profiling by array	total RNA
GSM238809	GPL570	24279.8	21655	0	GPL570	GSE5281	brain, Middle temporal gyrus	NA	Female	73	Frozen	NA	NA	NA	NA	Expression profiling by array	total RNA
GSM238810	GPL570	26913.8	21655	0	GPL570	GSE5281	brain, Middle temporal gyrus	NA	Male	81	Frozen	NA	NA	NA	NA	Expression profiling by array	total RNA
GSM238811	GPL570	21340.5	21655	0	GPL570	GSE5281	brain, Middle temporal gyrus	NA	Male	72	Frozen	NA	NA	NA	NA	Expression profiling by array	total RNA
GSM238812	GPL570	23149.7	21655	4	GPL570	GSE5281	brain, Middle temporal gyrus	NA	Male	75	Frozen	NA	NA	NA	NA	Expression profiling by array	total RNA
GSM238813	GPL570	27147.7	21655	3	GPL570	GSE5281	brain, Middle temporal gyrus	NA	Male	78	Frozen	NA	NA	NA	NA	Expression profiling by array	total RNA
GSM238815	GPL570	22750.2	21655	0	GPL570	GSE5281	brain, Middle temporal gyrus	NA	Male	75	Frozen	NA	NA	NA	NA	Expression profiling by array	total RNA
GSM238816	GPL570	22625.6	21655	0	GPL570	GSE5281	brain, Middle temporal gyrus	NA	Male	87	Frozen	NA	NA	NA	NA	Expression profiling by array	total RNA
GSM238817	GPL570	23004.3	21655	0	GPL570	GSE5281	brain, Middle temporal gyrus	NA	Female	>90	Frozen	NA	NA	NA	NA	Expression profiling by array	total RNA
GSM238818	GPL570	21785.3	21655	1	GPL570	GSE5281	brain, Middle temporal gyrus	NA	Male	68	Frozen	NA	NA	NA	NA	Expression profiling by array	total RNA
GSM238819	GPL570	25747.9	21655	0	GPL570	GSE5281	brain, Middle temporal gyrus	NA	Female	81	Frozen	NA	NA	NA	NA	Expression profiling by array	total RNA
GSM238820	GPL570	24838.9	21655	0	GPL570	GSE5281	brain, Middle temporal gyrus	NA	Female	85	Frozen	NA	NA	NA	NA	Expression profiling by array	total RNA
GSM238821	GPL570	20384.1	21655	0	GPL570	GSE5281	brain, Middle temporal gyrus	NA	Male	79	Frozen	NA	NA	NA	NA	Expression profiling by array	total RNA
GSM238822	GPL570	27863.5	21655	0	GPL570	GSE5281	brain, Middle temporal gyrus	NA	Female	82	Frozen	NA	NA	NA	NA	Expression profiling by array	total RNA
GSM238823	GPL570	32093.4	21655	0	GPL570	GSE5281	brain, Middle temporal gyrus	NA	Male	88	Frozen	NA	NA	NA	NA	Expression profiling by array	total RNA
GSM238824	GPL570	31369.2	21655	0	GPL570	GSE5281	brain, Middle temporal gyrus	NA	Male	72	Frozen	NA	NA	NA	NA	Expression profiling by array	total RNA
GSM238825	GPL570	29010.9	21655	0	GPL570	GSE5281	brain, Middle temporal gyrus	NA	Female	80	Frozen	NA	NA	NA	NA	Expression profiling by array	total RNA
GSM238826	GPL570	25294.7	21655	0	GPL570	GSE5281	brain, Posterior cingulate cortex	NA	Female	73	Frozen	NA	NA	NA	NA	Expression profiling by array	total RNA
GSM238827	GPL570	33458.5	21655	0	GPL570	GSE5281	brain, Posterior cingulate cortex	NA	Male	81	Frozen	NA	NA	NA	NA	Expression profiling by array	total RNA
GSM238834	GPL570	27064.9	21655	4	GPL570	GSE5281	brain, Posterior cingulate cortex	NA	Male	78	Frozen	NA	NA	NA	NA	Expression profiling by array	total RNA
GSM238835	GPL570	24716.8	21655	1	GPL570	GSE5281	brain, Posterior cingulate cortex	NA	Male	75	Frozen	NA	NA	NA	NA	Expression profiling by array	total RNA
GSM238837	GPL570	34877.1	21655	0	GPL570	GSE5281	brain, Posterior cingulate cortex	NA	Male	68	Frozen	NA	NA	NA	NA	Expression profiling by array	total RNA
GSM238838	GPL570	32068.9	21655	1	GPL570	GSE5281	brain, Posterior cingulate cortex	NA	Female	70.8	Frozen	NA	NA	NA	NA	Expression profiling by array	total RNA
GSM238839	GPL570	29131.9	21655	3	GPL570	GSE5281	brain, Posterior cingulate cortex	NA	Female	85	Frozen	NA	NA	NA	NA	Expression profiling by array	total RNA
GSM238840	GPL570	26280.2	21655	0	GPL570	GSE5281	brain, Posterior cingulate cortex	NA	Male	79	Frozen	NA	NA	NA	NA	Expression profiling by array	total RNA
GSM238841	GPL570	25339.6	21655	3	GPL570	GSE5281	brain, Posterior cingulate cortex	NA	Male	88	Frozen	NA	NA	NA	NA	Expression profiling by array	total RNA
GSM238842	GPL570	24592.8	21655	3	GPL570	GSE5281	brain, Superior frontal gyrus	NA	Female	73	Frozen	NA	NA	NA	NA	Expression profiling by array	total RNA
GSM238843	GPL570	22890.2	21655	4	GPL570	GSE5281	brain, Superior frontal gyrus	NA	Male	81	Frozen	NA	NA	NA	NA	Expression profiling by array	total RNA
GSM238844	GPL570	24387.6	21655	0	GPL570	GSE5281	brain, Superior frontal gyrus	NA	Male	72	Frozen	NA	NA	NA	NA	Expression profiling by array	total RNA
GSM238845	GPL570	20018.2	21655	1	GPL570	GSE5281	brain, Superior frontal gyrus	NA	Male	75	Frozen	NA	NA	NA	NA	Expression profiling by array	total RNA
GSM238846	GPL570	20413.8	21655	3	GPL570	GSE5281	brain, Superior frontal gyrus	NA	Male	78	Frozen	NA	NA	NA	NA	Expression profiling by array	total RNA
GSM238847	GPL570	19896	21655	0	GPL570	GSE5281	brain, Superior frontal gyrus	NA	Male	75	Frozen	NA	NA	NA	NA	Expression profiling by array	total RNA
GSM238848	GPL570	25930.9	21655	0	GPL570	GSE5281	brain, Superior frontal gyrus	NA	Male	87	Frozen	NA	NA	NA	NA	Expression profiling by array	total RNA
GSM238851	GPL570	24132.5	21655	0	GPL570	GSE5281	brain, Superior frontal gyrus	NA	Female	95	Frozen	NA	NA	NA	NA	Expression profiling by array	total RNA
GSM238854	GPL570	23833.3	21655	4	GPL570	GSE5281	brain, Superior frontal gyrus	NA	Male	68	Frozen	NA	NA	NA	NA	Expression profiling by array	total RNA
GSM238855	GPL570	31918.3	21655	0	GPL570	GSE5281	brain, Superior frontal gyrus	NA	Female	95	Frozen	NA	NA	NA	NA	Expression profiling by array	total RNA
GSM238856	GPL570	22839.9	21655	0	GPL570	GSE5281	brain, Superior frontal gyrus	NA	Female	70.8	Frozen	NA	NA	NA	NA	Expression profiling by array	total RNA
GSM238857	GPL570	20913	21655	1	GPL570	GSE5281	brain, Superior frontal gyrus	NA	Female	85	Frozen	NA	NA	NA	NA	Expression profiling by array	total RNA
GSM238858	GPL570	31117	21655	0	GPL570	GSE5281	brain, Superior frontal gyrus	NA	Female	83	Frozen	NA	NA	NA	NA	Expression profiling by array	total RNA
GSM238860	GPL570	26587.9	21655	0	GPL570	GSE5281	brain, Superior frontal gyrus	NA	Female	77	Frozen	NA	NA	NA	NA	Expression profiling by array	total RNA
GSM238861	GPL570	24121.1	21655	0	GPL570	GSE5281	brain, Superior frontal gyrus	NA	Female	83	Frozen	NA	NA	NA	NA	Expression profiling by array	total RNA
GSM238862	GPL570	25605.1	21655	0	GPL570	GSE5281	brain, Superior frontal gyrus	NA	Male	68	Frozen	NA	NA	NA	NA	Expression profiling by array	total RNA
GSM238863	GPL570	20371.8	21655	0	GPL570	GSE5281	brain, Superior frontal gyrus	NA	Male	79	Frozen	NA	NA	NA	NA	Expression profiling by array	total RNA
GSM238864	GPL570	21485.7	21655	1	GPL570	GSE5281	brain, Superior frontal gyrus	NA	Female	82	Frozen	NA	NA	NA	NA	Expression profiling by array	total RNA
GSM238865	GPL570	25081.6	21655	0	GPL570	GSE5281	brain, Superior frontal gyrus	NA	Male	80	Frozen	NA	NA	NA	NA	Expression profiling by array	total RNA
GSM238867	GPL570	23766.3	21655	0	GPL570	GSE5281	brain, Superior frontal gyrus	NA	Male	88	Frozen	NA	NA	NA	NA	Expression profiling by array	total RNA
GSM238868	GPL570	21708	21655	0	GPL570	GSE5281	brain, Superior frontal gyrus	NA	Male	74	Frozen	NA	NA	NA	NA	Expression profiling by array	total RNA
GSM238870	GPL570	18889.6	21655	0	GPL570	GSE5281	brain, Superior frontal gyrus	NA	Male	72	Frozen	NA	NA	NA	NA	Expression profiling by array	total RNA
GSM238871	GPL570	22105.1	21655	0	GPL570	GSE5281	brain, Superior frontal gyrus	NA	Female	80	Frozen	NA	NA	NA	NA	Expression profiling by array	total RNA
GSM238872	GPL570	22504.5	21655	0	GPL570	GSE5281	brain, Primary visual cortex	NA	Female	73	Frozen	NA	NA	NA	NA	Expression profiling by array	total RNA
GSM238873	GPL570	21850.9	21655	0	GPL570	GSE5281	brain, Primary visual cortex	NA	Male	81	Frozen	NA	NA	NA	NA	Expression profiling by array	total RNA
GSM238874	GPL570	23995.8	21655	4	GPL570	GSE5281	brain, Primary visual cortex	NA	Male	75	Frozen	NA	NA	NA	NA	Expression profiling by array	total RNA
GSM238875	GPL570	18586.6	21655	1	GPL570	GSE5281	brain, Primary visual cortex	NA	Male	78	Frozen	NA	NA	NA	NA	Expression profiling by array	total RNA
GSM238877	GPL570	19647.5	21655	1	GPL570	GSE5281	brain, Primary visual cortex	NA	Male	75	Frozen	NA	NA	NA	NA	Expression profiling by array	total RNA
GSM238941	GPL570	35375.3	21655	0	GPL570	GSE5281	brain, Primary visual cortex	NA	Male	87	Frozen	NA	NA	NA	NA	Expression profiling by array	total RNA
GSM238942	GPL570	20140	21655	4	GPL570	GSE5281	brain, Primary visual cortex	NA	Female	95	Frozen	NA	NA	NA	NA	Expression profiling by array	total RNA
GSM238943	GPL570	37895.1	21655	0	GPL570	GSE5281	brain, Primary visual cortex	NA	Male	68	Frozen	NA	NA	NA	NA	Expression profiling by array	total RNA
GSM238944	GPL570	33683.8	21655	0	GPL570	GSE5281	brain, Primary visual cortex	NA	Female	>90	Frozen	NA	NA	NA	NA	Expression profiling by array	total RNA
GSM238945	GPL570	24515.5	21655	0	GPL570	GSE5281	brain, Primary visual cortex	NA	Female	81.3	Frozen	NA	NA	NA	NA	Expression profiling by array	total RNA
GSM238946	GPL570	28851.3	21655	3	GPL570	GSE5281	brain, Primary visual cortex	NA	Female	81	Frozen	NA	NA	NA	NA	Expression profiling by array	total RNA
GSM238947	GPL570	28264.6	21655	0	GPL570	GSE5281	brain, Primary visual cortex	NA	Female	85	Frozen	NA	NA	NA	NA	Expression profiling by array	total RNA
GSM238948	GPL570	28871.1	21655	0	GPL570	GSE5281	brain, Primary visual cortex	NA	Male	79	Frozen	NA	NA	NA	NA	Expression profiling by array	total RNA
GSM238949	GPL570	27976	21655	0	GPL570	GSE5281	brain, Primary visual cortex	NA	Male	79	Frozen	NA	NA	NA	NA	Expression profiling by array	total RNA
GSM238951	GPL570	19027.8	21655	1	GPL570	GSE5281	brain, Primary visual cortex	NA	Female	82	Frozen	NA	NA	NA	NA	Expression profiling by array	total RNA
GSM238952	GPL570	21606.3	21655	3	GPL570	GSE5281	brain, Primary visual cortex	NA	Male	88	Frozen	NA	NA	NA	NA	Expression profiling by array	total RNA
GSM238953	GPL570	18449.4	21655	1	GPL570	GSE5281	brain, Primary visual cortex	NA	Male	74	Frozen	NA	NA	NA	NA	Expression profiling by array	total RNA
GSM238955	GPL570	28772.3	21655	0	GPL570	GSE5281	brain, Primary visual cortex	NA	Male	72	Frozen	NA	NA	NA	NA	Expression profiling by array	total RNA
GSM238963	GPL570	30475.7	21655	0	GPL570	GSE5281	brain, Primary visual cortex	NA	Female	80	Frozen	NA	NA	NA	NA	Expression profiling by array	total RNA
GSM1524402	GPL13669	7560.78	6272	1	GPL13669	GSE62283	serum	NA	Female	UNK	NA	NA	NA	NA	NA	Protein profiling by protein array	other
GSM1524403	GPL13669	6449.85	6272	0	GPL13669	GSE62283	serum	NA	Female	UNK	NA	NA	NA	NA	NA	Protein profiling by protein array	other
GSM1524404	GPL13669	3984.89	6272	0	GPL13669	GSE62283	serum	NA	Male	94	NA	NA	NA	NA	NA	Protein profiling by protein array	other
GSM1524405	GPL13669	6634.24	6272	1	GPL13669	GSE62283	serum	NA	Female	83	NA	NA	NA	NA	NA	Protein profiling by protein array	other
GSM1524406	GPL13669	4154.48	6272	3	GPL13669	GSE62283	serum	NA	Male	UNK	NA	NA	NA	NA	NA	Protein profiling by protein array	other
GSM1524407	GPL13669	5438.58	6272	0	GPL13669	GSE62283	serum	NA	Female	70	NA	NA	NA	NA	NA	Protein profiling by protein array	other
GSM1524408	GPL13669	6481.28	6272	1	GPL13669	GSE62283	serum	NA	Female	92	NA	NA	NA	NA	NA	Protein profiling by protein array	other
GSM1524409	GPL13669	4400.78	6272	0	GPL13669	GSE62283	serum	NA	Female	84	NA	NA	NA	NA	NA	Protein profiling by protein array	other
GSM1524410	GPL13669	5794.36	6272	1	GPL13669	GSE62283	serum	NA	Female	71	NA	NA	NA	NA	NA	Protein profiling by protein array	other
GSM1524411	GPL13669	4609.56	6272	3	GPL13669	GSE62283	serum	NA	Female	75	NA	NA	NA	NA	NA	Protein profiling by protein array	other
GSM1524412	GPL13669	5070.37	6272	3	GPL13669	GSE62283	serum	NA	Female	72	NA	NA	NA	NA	NA	Protein profiling by protein array	other
GSM1524413	GPL13669	5335.86	6272	1	GPL13669	GSE62283	serum	NA	Female	87	NA	NA	NA	NA	NA	Protein profiling by protein array	other
GSM1524414	GPL13669	2796.87	6272	0	GPL13669	GSE62283	serum	NA	Female	70	NA	NA	NA	NA	NA	Protein profiling by protein array	other
GSM1524415	GPL13669	3184.61	6272	0	GPL13669	GSE62283	serum	NA	Female	UNK	NA	NA	NA	NA	NA	Protein profiling by protein array	other
GSM1524416	GPL13669	4797.13	6272	1	GPL13669	GSE62283	serum	NA	Male	86	NA	NA	NA	NA	NA	Protein profiling by protein array	other
GSM1524417	GPL13669	3421.28	6272	0	GPL13669	GSE62283	serum	NA	Male	97	NA	NA	NA	NA	NA	Protein profiling by protein array	other
GSM1524418	GPL13669	6976.49	6272	1	GPL13669	GSE62283	serum	NA	Male	61	NA	NA	NA	NA	NA	Protein profiling by protein array	other
GSM1524419	GPL13669	9381.42	6272	1	GPL13669	GSE62283	serum	NA	Male	69	NA	NA	NA	NA	NA	Protein profiling by protein array	other
GSM1524420	GPL13669	8037.87	6272	1	GPL13669	GSE62283	serum	NA	Female	85	NA	NA	NA	NA	NA	Protein profiling by protein array	other
GSM1524421	GPL13669	4682.97	6272	3	GPL13669	GSE62283	serum	NA	Male	79	NA	NA	NA	NA	NA	Protein profiling by protein array	other
GSM1524422	GPL13669	7183.4	6272	1	GPL13669	GSE62283	serum	NA	Male	78	NA	NA	NA	NA	NA	Protein profiling by protein array	other
GSM1524423	GPL13669	5111.99	6272	3	GPL13669	GSE62283	serum	NA	Female	89	NA	NA	NA	NA	NA	Protein profiling by protein array	other
GSM1524424	GPL13669	8826.85	6272	1	GPL13669	GSE62283	serum	NA	Male	84	NA	NA	NA	NA	NA	Protein profiling by protein array	other
GSM1524425	GPL13669	5076.51	6272	1	GPL13669	GSE62283	serum	NA	Female	87	NA	NA	NA	NA	NA	Protein profiling by protein array	other
GSM1524426	GPL13669	6994.85	6272	1	GPL13669	GSE62283	serum	NA	Male	97	NA	NA	NA	NA	NA	Protein profiling by protein array	other
GSM1524427	GPL13669	3832.27	6272	0	GPL13669	GSE62283	serum	NA	Male	82	NA	NA	NA	NA	NA	Protein profiling by protein array	other
GSM1524428	GPL13669	4831.37	6272	0	GPL13669	GSE62283	serum	NA	Female	80	NA	NA	NA	NA	NA	Protein profiling by protein array	other
GSM1524429	GPL13669	5784.75	6272	1	GPL13669	GSE62283	serum	NA	Female	72	NA	NA	NA	NA	NA	Protein profiling by protein array	other
GSM1524430	GPL13669	4703.45	6272	1	GPL13669	GSE62283	serum	NA	Female	80	NA	NA	NA	NA	NA	Protein profiling by protein array	other
GSM1524431	GPL13669	3923.83	6272	0	GPL13669	GSE62283	serum	NA	Female	69	NA	NA	NA	NA	NA	Protein profiling by protein array	other
GSM1524432	GPL13669	5511.02	6272	1	GPL13669	GSE62283	serum	NA	Female	80	NA	NA	NA	NA	NA	Protein profiling by protein array	other
GSM1524433	GPL13669	4656.17	6272	0	GPL13669	GSE62283	serum	NA	Female	86	NA	NA	NA	NA	NA	Protein profiling by protein array	other
GSM1524434	GPL13669	6934.47	6272	1	GPL13669	GSE62283	serum	NA	Male	79	NA	NA	NA	NA	NA	Protein profiling by protein array	other
GSM1524435	GPL13669	5261.37	6272	1	GPL13669	GSE62283	serum	NA	Female	68	NA	NA	NA	NA	NA	Protein profiling by protein array	other
GSM1524436	GPL13669	4030.25	6272	0	GPL13669	GSE62283	serum	NA	Male	65	NA	NA	NA	NA	NA	Protein profiling by protein array	other
GSM1524437	GPL13669	6132.29	6272	0	GPL13669	GSE62283	serum	NA	Female	78	NA	NA	NA	NA	NA	Protein profiling by protein array	other
GSM1524438	GPL13669	11455.2	6272	1	GPL13669	GSE62283	serum	NA	Male	88	NA	NA	NA	NA	NA	Protein profiling by protein array	other
GSM1524439	GPL13669	6162.4	6272	1	GPL13669	GSE62283	serum	NA	Female	77	NA	NA	NA	NA	NA	Protein profiling by protein array	other
GSM1524440	GPL13669	4192.75	6272	0	GPL13669	GSE62283	serum	NA	Male	65	NA	NA	NA	NA	NA	Protein profiling by protein array	other
GSM1524441	GPL13669	6254.75	6272	0	GPL13669	GSE62283	serum	NA	Male	81	NA	NA	NA	NA	NA	Protein profiling by protein array	other
GSM1524442	GPL13669	4752.59	6272	3	GPL13669	GSE62283	serum	NA	Female	74	NA	NA	NA	NA	NA	Protein profiling by protein array	other
GSM1524443	GPL13669	12985.8	6272	1	GPL13669	GSE62283	serum	NA	Female	63	NA	NA	NA	NA	NA	Protein profiling by protein array	other
GSM1524444	GPL13669	5471.89	6272	3	GPL13669	GSE62283	serum	NA	Male	83	NA	NA	NA	NA	NA	Protein profiling by protein array	other
GSM1524445	GPL13669	9214.14	6272	1	GPL13669	GSE62283	serum	NA	Female	74	NA	NA	NA	NA	NA	Protein profiling by protein array	other
GSM1524446	GPL13669	7195.02	6272	0	GPL13669	GSE62283	serum	NA	Female	71	NA	NA	NA	NA	NA	Protein profiling by protein array	other
GSM1524447	GPL13669	3649.96	6272	0	GPL13669	GSE62283	serum	NA	Male	77	NA	NA	NA	NA	NA	Protein profiling by protein array	other
GSM1524448	GPL13669	5531.9	6272	1	GPL13669	GSE62283	serum	NA	Female	69	NA	NA	NA	NA	NA	Protein profiling by protein array	other
GSM1524449	GPL13669	6582.18	6272	0	GPL13669	GSE62283	serum	NA	Male	74	NA	NA	NA	NA	NA	Protein profiling by protein array	other
GSM1524450	GPL13669	4953.63	6272	0	GPL13669	GSE62283	serum	NA	Male	84	NA	NA	NA	NA	NA	Protein profiling by protein array	other
GSM1524451	GPL13669	3027.68	6272	0	GPL13669	GSE62283	serum	NA	Male	81	NA	NA	NA	NA	NA	Protein profiling by protein array	other
GSM2233534	GPL570	30344.4	21655	0	GPL570	GSE84422	Amygdala	NA	Female	72	NA	NA	NA	NA	NA	Expression profiling by array	total RNA
GSM2233535	GPL570	26660.6	21655	0	GPL570	GSE84422	Amygdala	NA	Female	91	NA	NA	NA	NA	NA	Expression profiling by array	total RNA
GSM2233536	GPL570	29791.9	21655	2	GPL570	GSE84422	Amygdala	NA	Female	99	NA	NA	NA	NA	NA	Expression profiling by array	total RNA
GSM2233537	GPL570	30764.6	21655	4	GPL570	GSE84422	Amygdala	NA	Female	99	NA	NA	NA	NA	NA	Expression profiling by array	total RNA
GSM2233538	GPL570	30495.5	21655	1	GPL570	GSE84422	Amygdala	NA	Female	94	NA	NA	NA	NA	NA	Expression profiling by array	total RNA
GSM2233539	GPL570	28382.6	21655	0	GPL570	GSE84422	Amygdala	NA	Female	84	NA	NA	NA	NA	NA	Expression profiling by array	total RNA
GSM2233540	GPL570	28145.6	21655	0	GPL570	GSE84422	Amygdala	NA	Female	84	NA	NA	NA	NA	NA	Expression profiling by array	total RNA
GSM2233541	GPL570	27976.6	21655	0	GPL570	GSE84422	Amygdala	NA	Female	87	NA	NA	NA	NA	NA	Expression profiling by array	total RNA
GSM2233542	GPL570	29227.6	21655	1	GPL570	GSE84422	Amygdala	NA	Female	84	NA	NA	NA	NA	NA	Expression profiling by array	total RNA
GSM2233543	GPL570	27398.9	21655	1	GPL570	GSE84422	Amygdala	NA	Female	91	NA	NA	NA	NA	NA	Expression profiling by array	total RNA
GSM2233544	GPL570	28463.2	21655	1	GPL570	GSE84422	Amygdala	NA	Female	89	NA	NA	NA	NA	NA	Expression profiling by array	total RNA
GSM2233545	GPL570	26884.4	21655	1	GPL570	GSE84422	Amygdala	NA	Female	95	NA	NA	NA	NA	NA	Expression profiling by array	total RNA
GSM2233546	GPL570	24969.8	21655	4	GPL570	GSE84422	Amygdala	NA	Female	100	NA	NA	NA	NA	NA	Expression profiling by array	total RNA
GSM2233547	GPL570	30910.9	21655	4	GPL570	GSE84422	Amygdala	NA	Female	88	NA	NA	NA	NA	NA	Expression profiling by array	total RNA
GSM2233548	GPL570	25218.8	21655	0	GPL570	GSE84422	Amygdala	NA	Female	92	NA	NA	NA	NA	NA	Expression profiling by array	total RNA
GSM2233549	GPL570	34241	21655	0	GPL570	GSE84422	Amygdala	NA	Female	87	NA	NA	NA	NA	NA	Expression profiling by array	total RNA
GSM2233550	GPL570	24844.9	21655	4	GPL570	GSE84422	Amygdala	NA	Female	85	NA	NA	NA	NA	NA	Expression profiling by array	total RNA
GSM2233551	GPL570	26171.2	21655	0	GPL570	GSE84422	Amygdala	NA	Female	96	NA	NA	NA	NA	NA	Expression profiling by array	total RNA
GSM2233552	GPL570	27772.9	21655	0	GPL570	GSE84422	Amygdala	NA	Female	78	NA	NA	NA	NA	NA	Expression profiling by array	total RNA
GSM2233553	GPL570	27161.8	21655	2	GPL570	GSE84422	Amygdala	NA	Female	84	NA	NA	NA	NA	NA	Expression profiling by array	total RNA
GSM2233554	GPL570	28855	21655	0	GPL570	GSE84422	Amygdala	NA	Female	93	NA	NA	NA	NA	NA	Expression profiling by array	total RNA
GSM2233555	GPL570	28498.2	21655	0	GPL570	GSE84422	Amygdala	NA	Female	85	NA	NA	NA	NA	NA	Expression profiling by array	total RNA
GSM2233556	GPL570	26779.9	21655	1	GPL570	GSE84422	Amygdala	NA	Female	90	NA	NA	NA	NA	NA	Expression profiling by array	total RNA
GSM2233557	GPL570	26379.2	21655	1	GPL570	GSE84422	Amygdala	NA	Female	79	NA	NA	NA	NA	NA	Expression profiling by array	total RNA
GSM2233558	GPL570	28655.8	21655	0	GPL570	GSE84422	Amygdala	NA	Female	89	NA	NA	NA	NA	NA	Expression profiling by array	total RNA
GSM2233559	GPL570	26198.5	21655	1	GPL570	GSE84422	Amygdala	NA	Female	83	NA	NA	NA	NA	NA	Expression profiling by array	total RNA
GSM2233560	GPL570	27717.3	21655	4	GPL570	GSE84422	Amygdala	NA	Female	90	NA	NA	NA	NA	NA	Expression profiling by array	total RNA
GSM2233561	GPL570	29273.2	21655	1	GPL570	GSE84422	Amygdala	NA	Female	94	NA	NA	NA	NA	NA	Expression profiling by array	total RNA
GSM2233562	GPL570	25770.3	21655	0	GPL570	GSE84422	Amygdala	NA	Female	102	NA	NA	NA	NA	NA	Expression profiling by array	total RNA
GSM2233563	GPL570	26210.3	21655	2	GPL570	GSE84422	Amygdala	NA	Female	84	NA	NA	NA	NA	NA	Expression profiling by array	total RNA
GSM2233564	GPL570	26746.7	21655	1	GPL570	GSE84422	Amygdala	NA	Female	93	NA	NA	NA	NA	NA	Expression profiling by array	total RNA
GSM2233565	GPL570	28424.4	21655	1	GPL570	GSE84422	Amygdala	NA	Female	96	NA	NA	NA	NA	NA	Expression profiling by array	total RNA
GSM2233566	GPL570	31832.3	21655	1	GPL570	GSE84422	Amygdala	NA	Female	79	NA	NA	NA	NA	NA	Expression profiling by array	total RNA
GSM2233567	GPL570	34114.1	21655	4	GPL570	GSE84422	Amygdala	NA	Female	98	NA	NA	NA	NA	NA	Expression profiling by array	total RNA
GSM2233568	GPL570	32760.7	21655	0	GPL570	GSE84422	Amygdala	NA	Female	98	NA	NA	NA	NA	NA	Expression profiling by array	total RNA
GSM2233569	GPL570	28869.4	21655	0	GPL570	GSE84422	Amygdala	NA	Female	92	NA	NA	NA	NA	NA	Expression profiling by array	total RNA
GSM2233583	GPL570	26313.6	21655	0	GPL570	GSE84422	Nucleus Accumbens	NA	Female	93	NA	NA	NA	NA	NA	Expression profiling by array	total RNA
GSM2233584	GPL570	36311.5	21655	0	GPL570	GSE84422	Nucleus Accumbens	NA	Female	72	NA	NA	NA	NA	NA	Expression profiling by array	total RNA
GSM2233585	GPL570	24449	21655	0	GPL570	GSE84422	Nucleus Accumbens	NA	Female	91	NA	NA	NA	NA	NA	Expression profiling by array	total RNA
GSM2233586	GPL570	28432.5	21655	1	GPL570	GSE84422	Nucleus Accumbens	NA	Female	99	NA	NA	NA	NA	NA	Expression profiling by array	total RNA
GSM2233587	GPL570	26923.9	21655	1	GPL570	GSE84422	Nucleus Accumbens	NA	Female	99	NA	NA	NA	NA	NA	Expression profiling by array	total RNA
GSM2233588	GPL570	33814.3	21655	1	GPL570	GSE84422	Nucleus Accumbens	NA	Female	94	NA	NA	NA	NA	NA	Expression profiling by array	total RNA
GSM2233589	GPL570	26197.2	21655	1	GPL570	GSE84422	Nucleus Accumbens	NA	Female	84	NA	NA	NA	NA	NA	Expression profiling by array	total RNA
GSM2233590	GPL570	29474.5	21655	0	GPL570	GSE84422	Nucleus Accumbens	NA	Female	84	NA	NA	NA	NA	NA	Expression profiling by array	total RNA
GSM2233591	GPL570	25593.9	21655	0	GPL570	GSE84422	Nucleus Accumbens	NA	Female	87	NA	NA	NA	NA	NA	Expression profiling by array	total RNA
GSM2233592	GPL570	23766.9	21655	1	GPL570	GSE84422	Nucleus Accumbens	NA	Female	91	NA	NA	NA	NA	NA	Expression profiling by array	total RNA
GSM2233593	GPL570	35974.8	21655	2	GPL570	GSE84422	Nucleus Accumbens	NA	Female	87	NA	NA	NA	NA	NA	Expression profiling by array	total RNA
GSM2233594	GPL570	29002.1	21655	1	GPL570	GSE84422	Nucleus Accumbens	NA	Female	89	NA	NA	NA	NA	NA	Expression profiling by array	total RNA
GSM2233595	GPL570	27444	21655	1	GPL570	GSE84422	Nucleus Accumbens	NA	Female	95	NA	NA	NA	NA	NA	Expression profiling by array	total RNA
GSM2233596	GPL570	23316.9	21655	1	GPL570	GSE84422	Nucleus Accumbens	NA	Female	100	NA	NA	NA	NA	NA	Expression profiling by array	total RNA
GSM2233597	GPL570	27468.9	21655	1	GPL570	GSE84422	Nucleus Accumbens	NA	Female	82	NA	NA	NA	NA	NA	Expression profiling by array	total RNA
GSM2233598	GPL570	27655	21655	0	GPL570	GSE84422	Nucleus Accumbens	NA	Female	91	NA	NA	NA	NA	NA	Expression profiling by array	total RNA
GSM2233599	GPL570	31124.7	21655	0	GPL570	GSE84422	Nucleus Accumbens	NA	Female	88	NA	NA	NA	NA	NA	Expression profiling by array	total RNA
GSM2233600	GPL570	28314.2	21655	4	GPL570	GSE84422	Nucleus Accumbens	NA	Female	84	NA	NA	NA	NA	NA	Expression profiling by array	total RNA
GSM2233601	GPL570	25880.8	21655	0	GPL570	GSE84422	Nucleus Accumbens	NA	Female	92	NA	NA	NA	NA	NA	Expression profiling by array	total RNA
GSM2233602	GPL570	25887.6	21655	1	GPL570	GSE84422	Nucleus Accumbens	NA	Female	85	NA	NA	NA	NA	NA	Expression profiling by array	total RNA
GSM2233603	GPL570	25933.4	21655	1	GPL570	GSE84422	Nucleus Accumbens	NA	Female	96	NA	NA	NA	NA	NA	Expression profiling by array	total RNA
GSM2233604	GPL570	26908.4	21655	1	GPL570	GSE84422	Nucleus Accumbens	NA	Female	78	NA	NA	NA	NA	NA	Expression profiling by array	total RNA
GSM2233605	GPL570	26229.4	21655	0	GPL570	GSE84422	Nucleus Accumbens	NA	Female	84	NA	NA	NA	NA	NA	Expression profiling by array	total RNA
GSM2233606	GPL570	26056.9	21655	0	GPL570	GSE84422	Nucleus Accumbens	NA	Female	95	NA	NA	NA	NA	NA	Expression profiling by array	total RNA
GSM2233607	GPL570	29571.1	21655	1	GPL570	GSE84422	Nucleus Accumbens	NA	Female	85	NA	NA	NA	NA	NA	Expression profiling by array	total RNA
GSM2233608	GPL570	25423.2	21655	1	GPL570	GSE84422	Nucleus Accumbens	NA	Female	90	NA	NA	NA	NA	NA	Expression profiling by array	total RNA
GSM2233609	GPL570	24939.9	21655	1	GPL570	GSE84422	Nucleus Accumbens	NA	Female	79	NA	NA	NA	NA	NA	Expression profiling by array	total RNA
GSM2233610	GPL570	35230.1	21655	1	GPL570	GSE84422	Nucleus Accumbens	NA	Female	89	NA	NA	NA	NA	NA	Expression profiling by array	total RNA
GSM2233611	GPL570	28402.6	21655	0	GPL570	GSE84422	Nucleus Accumbens	NA	Female	83	NA	NA	NA	NA	NA	Expression profiling by array	total RNA
GSM2233612	GPL570	25602.5	21655	1	GPL570	GSE84422	Nucleus Accumbens	NA	Female	90	NA	NA	NA	NA	NA	Expression profiling by array	total RNA
GSM2233613	GPL570	25676.9	21655	1	GPL570	GSE84422	Nucleus Accumbens	NA	Female	94	NA	NA	NA	NA	NA	Expression profiling by array	total RNA
GSM2233614	GPL570	31510.8	21655	4	GPL570	GSE84422	Nucleus Accumbens	NA	Female	102	NA	NA	NA	NA	NA	Expression profiling by array	total RNA
GSM2233615	GPL570	25319.3	21655	1	GPL570	GSE84422	Nucleus Accumbens	NA	Female	84	NA	NA	NA	NA	NA	Expression profiling by array	total RNA
GSM2233616	GPL570	31441.7	21655	1	GPL570	GSE84422	Nucleus Accumbens	NA	Female	93	NA	NA	NA	NA	NA	Expression profiling by array	total RNA
GSM2233617	GPL570	25227.4	21655	0	GPL570	GSE84422	Nucleus Accumbens	NA	Female	91	NA	NA	NA	NA	NA	Expression profiling by array	total RNA
GSM2233618	GPL570	32646	21655	2	GPL570	GSE84422	Nucleus Accumbens	NA	Female	96	NA	NA	NA	NA	NA	Expression profiling by array	total RNA
GSM2233619	GPL570	24961.7	21655	1	GPL570	GSE84422	Nucleus Accumbens	NA	Female	79	NA	NA	NA	NA	NA	Expression profiling by array	total RNA
GSM2233620	GPL570	25170.8	21655	0	GPL570	GSE84422	Nucleus Accumbens	NA	Female	98	NA	NA	NA	NA	NA	Expression profiling by array	total RNA
GSM2233621	GPL96	13246.8	12548	1	GPL96	GSE84422	Frontal Pole	NA	Female	98	NA	NA	NA	NA	NA	Expression profiling by array	total RNA
GSM2233623	GPL96	14887.3	12548	4	GPL96	GSE84422	Frontal Pole	NA	Female	92	NA	NA	NA	NA	NA	Expression profiling by array	total RNA
GSM2233624	GPL96	13870.2	12548	3	GPL96	GSE84422	Frontal Pole	NA	Male	80	NA	NA	NA	NA	NA	Expression profiling by array	total RNA
GSM2233626	GPL96	15796.5	12548	1	GPL96	GSE84422	Frontal Pole	NA	Female	93	NA	NA	NA	NA	NA	Expression profiling by array	total RNA
GSM2233627	GPL96	16329.5	12548	2	GPL96	GSE84422	Frontal Pole	NA	Female	86	NA	NA	NA	NA	NA	Expression profiling by array	total RNA
GSM2233629	GPL96	12840.1	12548	1	GPL96	GSE84422	Frontal Pole	NA	Female	91	NA	NA	NA	NA	NA	Expression profiling by array	total RNA
GSM2233631	GPL96	15957	12548	1	GPL96	GSE84422	Frontal Pole	NA	Female	99	NA	NA	NA	NA	NA	Expression profiling by array	total RNA
GSM2233632	GPL96	13229.2	12548	1	GPL96	GSE84422	Frontal Pole	NA	Female	99	NA	NA	NA	NA	NA	Expression profiling by array	total RNA
GSM2233633	GPL96	14184.1	12548	1	GPL96	GSE84422	Frontal Pole	NA	Male	92	NA	NA	NA	NA	NA	Expression profiling by array	total RNA
GSM2233634	GPL96	19237.2	12548	0	GPL96	GSE84422	Frontal Pole	NA	Male	64	NA	NA	NA	NA	NA	Expression profiling by array	total RNA
GSM2233635	GPL96	16137.2	12548	1	GPL96	GSE84422	Frontal Pole	NA	Female	94	NA	NA	NA	NA	NA	Expression profiling by array	total RNA
GSM2233636	GPL96	15769.3	12548	1	GPL96	GSE84422	Frontal Pole	NA	Male	83	NA	NA	NA	NA	NA	Expression profiling by array	total RNA
GSM2233637	GPL96	15947.1	12548	1	GPL96	GSE84422	Frontal Pole	NA	Female	84	NA	NA	NA	NA	NA	Expression profiling by array	total RNA
GSM2233638	GPL96	16073.8	12548	0	GPL96	GSE84422	Frontal Pole	NA	Female	84	NA	NA	NA	NA	NA	Expression profiling by array	total RNA
GSM2233639	GPL96	18319.2	12548	4	GPL96	GSE84422	Frontal Pole	NA	Female	93	NA	NA	NA	NA	NA	Expression profiling by array	total RNA
GSM2233640	GPL96	14470.6	12548	0	GPL96	GSE84422	Frontal Pole	NA	Male	100	NA	NA	NA	NA	NA	Expression profiling by array	total RNA
GSM2233641	GPL96	14000.5	12548	2	GPL96	GSE84422	Frontal Pole	NA	Female	87	NA	NA	NA	NA	NA	Expression profiling by array	total RNA
GSM2233642	GPL96	15212.5	12548	1	GPL96	GSE84422	Frontal Pole	NA	Male	80	NA	NA	NA	NA	NA	Expression profiling by array	total RNA
GSM2233643	GPL96	13218.9	12548	1	GPL96	GSE84422	Frontal Pole	NA	Male	83	NA	NA	NA	NA	NA	Expression profiling by array	total RNA
GSM2233644	GPL96	20636.6	12548	1	GPL96	GSE84422	Frontal Pole	NA	Female	84	NA	NA	NA	NA	NA	Expression profiling by array	total RNA
GSM2233645	GPL96	16357.8	12548	0	GPL96	GSE84422	Frontal Pole	NA	Male	87	NA	NA	NA	NA	NA	Expression profiling by array	total RNA
GSM2233646	GPL96	16046.2	12548	2	GPL96	GSE84422	Frontal Pole	NA	Female	91	NA	NA	NA	NA	NA	Expression profiling by array	total RNA
GSM2233647	GPL96	14592.2	12548	2	GPL96	GSE84422	Frontal Pole	NA	Female	87	NA	NA	NA	NA	NA	Expression profiling by array	total RNA
GSM2233651	GPL96	13573.4	12548	1	GPL96	GSE84422	Frontal Pole	NA	Female	89	NA	NA	NA	NA	NA	Expression profiling by array	total RNA
GSM2233652	GPL96	13544.5	12548	1	GPL96	GSE84422	Frontal Pole	NA	Female	95	NA	NA	NA	NA	NA	Expression profiling by array	total RNA
GSM2233653	GPL96	20793.3	12548	0	GPL96	GSE84422	Frontal Pole	NA	Female	91	NA	NA	NA	NA	NA	Expression profiling by array	total RNA
GSM2233654	GPL96	20332.9	12548	1	GPL96	GSE84422	Frontal Pole	NA	Male	82	NA	NA	NA	NA	NA	Expression profiling by array	total RNA
GSM2233655	GPL96	20691.3	12548	1	GPL96	GSE84422	Frontal Pole	NA	Male	85	NA	NA	NA	NA	NA	Expression profiling by array	total RNA
GSM2233657	GPL96	15493.2	12548	0	GPL96	GSE84422	Frontal Pole	NA	Female	86	NA	NA	NA	NA	NA	Expression profiling by array	total RNA
GSM2233658	GPL96	18575	12548	0	GPL96	GSE84422	Frontal Pole	NA	Male	89	NA	NA	NA	NA	NA	Expression profiling by array	total RNA
GSM2233659	GPL96	22592.1	12548	0	GPL96	GSE84422	Frontal Pole	NA	Female	84	NA	NA	NA	NA	NA	Expression profiling by array	total RNA
GSM2233660	GPL96	13964.3	12548	1	GPL96	GSE84422	Frontal Pole	NA	Male	87	NA	NA	NA	NA	NA	Expression profiling by array	total RNA
GSM2233662	GPL96	15557.7	12548	0	GPL96	GSE84422	Frontal Pole	NA	Female	95	NA	NA	NA	NA	NA	Expression profiling by array	total RNA
GSM2233663	GPL96	23057.9	12548	0	GPL96	GSE84422	Frontal Pole	NA	Female	73	NA	NA	NA	NA	NA	Expression profiling by array	total RNA
GSM2233666	GPL96	15729.6	12548	1	GPL96	GSE84422	Frontal Pole	NA	Female	90	NA	NA	NA	NA	NA	Expression profiling by array	total RNA
GSM2233667	GPL96	15246.7	12548	1	GPL96	GSE84422	Frontal Pole	NA	Male	64	NA	NA	NA	NA	NA	Expression profiling by array	total RNA
GSM2233670	GPL96	12972.5	12548	1	GPL96	GSE84422	Frontal Pole	NA	Female	79	NA	NA	NA	NA	NA	Expression profiling by array	total RNA
GSM2233671	GPL96	14833	12548	0	GPL96	GSE84422	Frontal Pole	NA	Female	93	NA	NA	NA	NA	NA	Expression profiling by array	total RNA
GSM2233672	GPL96	17615.6	12548	3	GPL96	GSE84422	Frontal Pole	NA	Female	85	NA	NA	NA	NA	NA	Expression profiling by array	total RNA
GSM2233673	GPL96	18731.4	12548	3	GPL96	GSE84422	Frontal Pole	NA	Female	90	NA	NA	NA	NA	NA	Expression profiling by array	total RNA
GSM2233674	GPL96	14899.6	12548	1	GPL96	GSE84422	Frontal Pole	NA	Male	90	NA	NA	NA	NA	NA	Expression profiling by array	total RNA
GSM2233675	GPL96	13239.6	12548	1	GPL96	GSE84422	Frontal Pole	NA	Female	89	NA	NA	NA	NA	NA	Expression profiling by array	total RNA
GSM2233677	GPL96	17342.8	12548	0	GPL96	GSE84422	Frontal Pole	NA	Female	83	NA	NA	NA	NA	NA	Expression profiling by array	total RNA
GSM2233678	GPL96	14034.9	12548	0	GPL96	GSE84422	Frontal Pole	NA	Male	88	NA	NA	NA	NA	NA	Expression profiling by array	total RNA
GSM2233679	GPL96	15224.3	12548	3	GPL96	GSE84422	Frontal Pole	NA	Female	90	NA	NA	NA	NA	NA	Expression profiling by array	total RNA
GSM2233680	GPL96	17851.8	12548	0	GPL96	GSE84422	Frontal Pole	NA	Female	90	NA	NA	NA	NA	NA	Expression profiling by array	total RNA
GSM2233681	GPL96	13211.6	12548	1	GPL96	GSE84422	Frontal Pole	NA	Female	79	NA	NA	NA	NA	NA	Expression profiling by array	total RNA
GSM2233683	GPL96	17226.6	12548	0	GPL96	GSE84422	Frontal Pole	NA	Female	88	NA	NA	NA	NA	NA	Expression profiling by array	total RNA
GSM2233684	GPL96	11696.8	12548	1	GPL96	GSE84422	Occipital Visual Cortex	NA	Female	98	NA	NA	NA	NA	NA	Expression profiling by array	total RNA
GSM2233685	GPL96	12094.4	12548	3	GPL96	GSE84422	Occipital Visual Cortex	NA	Female	92	NA	NA	NA	NA	NA	Expression profiling by array	total RNA
GSM2233686	GPL96	13029.2	12548	1	GPL96	GSE84422	Occipital Visual Cortex	NA	Female	94	NA	NA	NA	NA	NA	Expression profiling by array	total RNA
GSM2233687	GPL96	13867.6	12548	0	GPL96	GSE84422	Occipital Visual Cortex	NA	Female	86	NA	NA	NA	NA	NA	Expression profiling by array	total RNA
GSM2233689	GPL96	14394.1	12548	0	GPL96	GSE84422	Occipital Visual Cortex	NA	Female	91	NA	NA	NA	NA	NA	Expression profiling by array	total RNA
GSM2233690	GPL96	13538.2	12548	1	GPL96	GSE84422	Occipital Visual Cortex	NA	Female	99	NA	NA	NA	NA	NA	Expression profiling by array	total RNA
GSM2233691	GPL96	14808.5	12548	1	GPL96	GSE84422	Occipital Visual Cortex	NA	Female	94	NA	NA	NA	NA	NA	Expression profiling by array	total RNA
GSM2233692	GPL96	17078.3	12548	0	GPL96	GSE84422	Occipital Visual Cortex	NA	Female	87	NA	NA	NA	NA	NA	Expression profiling by array	total RNA
GSM2233693	GPL96	14549.6	12548	1	GPL96	GSE84422	Occipital Visual Cortex	NA	Male	80	NA	NA	NA	NA	NA	Expression profiling by array	total RNA
GSM2233694	GPL96	11415.1	12548	1	GPL96	GSE84422	Occipital Visual Cortex	NA	Male	83	NA	NA	NA	NA	NA	Expression profiling by array	total RNA
GSM2233695	GPL96	11689	12548	1	GPL96	GSE84422	Occipital Visual Cortex	NA	Female	84	NA	NA	NA	NA	NA	Expression profiling by array	total RNA
GSM2233696	GPL96	12378.8	12548	1	GPL96	GSE84422	Occipital Visual Cortex	NA	Male	87	NA	NA	NA	NA	NA	Expression profiling by array	total RNA
GSM2233697	GPL96	13857.1	12548	2	GPL96	GSE84422	Occipital Visual Cortex	NA	Female	91	NA	NA	NA	NA	NA	Expression profiling by array	total RNA
GSM2233699	GPL96	16279.4	12548	1	GPL96	GSE84422	Occipital Visual Cortex	NA	Male	85	NA	NA	NA	NA	NA	Expression profiling by array	total RNA
GSM2233700	GPL96	12015.5	12548	1	GPL96	GSE84422	Occipital Visual Cortex	NA	Female	94	NA	NA	NA	NA	NA	Expression profiling by array	total RNA
GSM2233703	GPL96	13929.3	12548	0	GPL96	GSE84422	Occipital Visual Cortex	NA	Female	89	NA	NA	NA	NA	NA	Expression profiling by array	total RNA
GSM2233704	GPL96	16022.1	12548	0	GPL96	GSE84422	Occipital Visual Cortex	NA	Female	95	NA	NA	NA	NA	NA	Expression profiling by array	total RNA
GSM2233705	GPL96	12351.3	12548	1	GPL96	GSE84422	Occipital Visual Cortex	NA	Male	82	NA	NA	NA	NA	NA	Expression profiling by array	total RNA
GSM2233707	GPL96	18526.9	12548	0	GPL96	GSE84422	Occipital Visual Cortex	NA	Female	88	NA	NA	NA	NA	NA	Expression profiling by array	total RNA
GSM2233708	GPL96	13818.1	12548	0	GPL96	GSE84422	Occipital Visual Cortex	NA	Female	86	NA	NA	NA	NA	NA	Expression profiling by array	total RNA
GSM2233709	GPL96	16428.9	12548	1	GPL96	GSE84422	Occipital Visual Cortex	NA	Male	89	NA	NA	NA	NA	NA	Expression profiling by array	total RNA
GSM2233710	GPL96	13467	12548	3	GPL96	GSE84422	Occipital Visual Cortex	NA	Female	92	NA	NA	NA	NA	NA	Expression profiling by array	total RNA
GSM2233712	GPL96	14191.6	12548	0	GPL96	GSE84422	Occipital Visual Cortex	NA	Female	100	NA	NA	NA	NA	NA	Expression profiling by array	total RNA
GSM2233713	GPL96	13031.8	12548	3	GPL96	GSE84422	Occipital Visual Cortex	NA	Female	94	NA	NA	NA	NA	NA	Expression profiling by array	total RNA
GSM2233714	GPL96	12292.9	12548	1	GPL96	GSE84422	Occipital Visual Cortex	NA	Female	84	NA	NA	NA	NA	NA	Expression profiling by array	total RNA
GSM2233717	GPL96	12399.1	12548	1	GPL96	GSE84422	Occipital Visual Cortex	NA	Male	82	NA	NA	NA	NA	NA	Expression profiling by array	total RNA
GSM2233719	GPL96	13520.4	12548	0	GPL96	GSE84422	Occipital Visual Cortex	NA	Female	90	NA	NA	NA	NA	NA	Expression profiling by array	total RNA
GSM2233720	GPL96	17821.9	12548	0	GPL96	GSE84422	Occipital Visual Cortex	NA	Female	88	NA	NA	NA	NA	NA	Expression profiling by array	total RNA
GSM2233721	GPL96	12811.4	12548	1	GPL96	GSE84422	Occipital Visual Cortex	NA	Male	64	NA	NA	NA	NA	NA	Expression profiling by array	total RNA
GSM2233724	GPL96	12373.5	12548	3	GPL96	GSE84422	Occipital Visual Cortex	NA	Female	79	NA	NA	NA	NA	NA	Expression profiling by array	total RNA
GSM2233725	GPL96	15709	12548	0	GPL96	GSE84422	Occipital Visual Cortex	NA	Female	93	NA	NA	NA	NA	NA	Expression profiling by array	total RNA
GSM2233726	GPL96	13475.6	12548	0	GPL96	GSE84422	Occipital Visual Cortex	NA	Female	85	NA	NA	NA	NA	NA	Expression profiling by array	total RNA
GSM2233727	GPL96	12427.5	12548	1	GPL96	GSE84422	Occipital Visual Cortex	NA	Female	91	NA	NA	NA	NA	NA	Expression profiling by array	total RNA
GSM2233728	GPL96	13289.8	12548	0	GPL96	GSE84422	Occipital Visual Cortex	NA	Female	90	NA	NA	NA	NA	NA	Expression profiling by array	total RNA
GSM2233729	GPL96	12679.5	12548	1	GPL96	GSE84422	Occipital Visual Cortex	NA	Male	90	NA	NA	NA	NA	NA	Expression profiling by array	total RNA
GSM2233730	GPL96	12546.1	12548	1	GPL96	GSE84422	Occipital Visual Cortex	NA	Female	89	NA	NA	NA	NA	NA	Expression profiling by array	total RNA
GSM2233732	GPL96	13194.8	12548	0	GPL96	GSE84422	Occipital Visual Cortex	NA	Male	88	NA	NA	NA	NA	NA	Expression profiling by array	total RNA
GSM2233733	GPL96	11869.6	12548	1	GPL96	GSE84422	Occipital Visual Cortex	NA	Female	93	NA	NA	NA	NA	NA	Expression profiling by array	total RNA
GSM2233735	GPL96	12548.8	12548	0	GPL96	GSE84422	Occipital Visual Cortex	NA	Female	96	NA	NA	NA	NA	NA	Expression profiling by array	total RNA
GSM2233736	GPL96	11192.9	12548	1	GPL96	GSE84422	Occipital Visual Cortex	NA	Female	79	NA	NA	NA	NA	NA	Expression profiling by array	total RNA
GSM2233737	GPL96	14009.1	12548	3	GPL96	GSE84422	Inferior Temporal Gyrus	NA	Female	98	NA	NA	NA	NA	NA	Expression profiling by array	total RNA
GSM2233738	GPL96	14213.1	12548	0	GPL96	GSE84422	Inferior Temporal Gyrus	NA	Female	98	NA	NA	NA	NA	NA	Expression profiling by array	total RNA
GSM2233740	GPL96	13564.4	12548	0	GPL96	GSE84422	Inferior Temporal Gyrus	NA	Female	92	NA	NA	NA	NA	NA	Expression profiling by array	total RNA
GSM2233741	GPL96	15135.4	12548	0	GPL96	GSE84422	Inferior Temporal Gyrus	NA	Male	80	NA	NA	NA	NA	NA	Expression profiling by array	total RNA
GSM2233743	GPL96	13659	12548	1	GPL96	GSE84422	Inferior Temporal Gyrus	NA	Female	93	NA	NA	NA	NA	NA	Expression profiling by array	total RNA
GSM2233744	GPL96	17047.6	12548	2	GPL96	GSE84422	Inferior Temporal Gyrus	NA	Female	94	NA	NA	NA	NA	NA	Expression profiling by array	total RNA
GSM2233745	GPL96	20245.4	12548	0	GPL96	GSE84422	Inferior Temporal Gyrus	NA	Female	72	NA	NA	NA	NA	NA	Expression profiling by array	total RNA
GSM2233746	GPL96	17656.1	12548	0	GPL96	GSE84422	Inferior Temporal Gyrus	NA	Female	86	NA	NA	NA	NA	NA	Expression profiling by array	total RNA
GSM2233747	GPL96	14738.8	12548	0	GPL96	GSE84422	Inferior Temporal Gyrus	NA	Female	91	NA	NA	NA	NA	NA	Expression profiling by array	total RNA
GSM2233749	GPL96	16876.8	12548	1	GPL96	GSE84422	Inferior Temporal Gyrus	NA	Female	99	NA	NA	NA	NA	NA	Expression profiling by array	total RNA
GSM2233750	GPL96	13445.7	12548	0	GPL96	GSE84422	Inferior Temporal Gyrus	NA	Female	99	NA	NA	NA	NA	NA	Expression profiling by array	total RNA
GSM2233751	GPL96	15892.7	12548	0	GPL96	GSE84422	Inferior Temporal Gyrus	NA	Male	92	NA	NA	NA	NA	NA	Expression profiling by array	total RNA
GSM2233752	GPL96	17252.3	12548	4	GPL96	GSE84422	Inferior Temporal Gyrus	NA	Male	64	NA	NA	NA	NA	NA	Expression profiling by array	total RNA
GSM2233753	GPL96	17881.1	12548	1	GPL96	GSE84422	Inferior Temporal Gyrus	NA	Female	94	NA	NA	NA	NA	NA	Expression profiling by array	total RNA
GSM2233754	GPL96	13427.2	12548	0	GPL96	GSE84422	Inferior Temporal Gyrus	NA	Female	84	NA	NA	NA	NA	NA	Expression profiling by array	total RNA
GSM2233755	GPL96	16778.6	12548	4	GPL96	GSE84422	Inferior Temporal Gyrus	NA	Female	82	NA	NA	NA	NA	NA	Expression profiling by array	total RNA
GSM2233756	GPL96	13323.9	12548	0	GPL96	GSE84422	Inferior Temporal Gyrus	NA	Female	87	NA	NA	NA	NA	NA	Expression profiling by array	total RNA
GSM2233757	GPL96	13917.7	12548	0	GPL96	GSE84422	Inferior Temporal Gyrus	NA	Male	80	NA	NA	NA	NA	NA	Expression profiling by array	total RNA
GSM2233758	GPL96	14905.5	12548	1	GPL96	GSE84422	Inferior Temporal Gyrus	NA	Male	83	NA	NA	NA	NA	NA	Expression profiling by array	total RNA
GSM2233759	GPL96	15756.5	12548	1	GPL96	GSE84422	Inferior Temporal Gyrus	NA	Female	84	NA	NA	NA	NA	NA	Expression profiling by array	total RNA
GSM2233760	GPL96	14864.1	12548	0	GPL96	GSE84422	Inferior Temporal Gyrus	NA	Male	87	NA	NA	NA	NA	NA	Expression profiling by array	total RNA
GSM2233761	GPL96	19681.8	12548	0	GPL96	GSE84422	Inferior Temporal Gyrus	NA	Female	87	NA	NA	NA	NA	NA	Expression profiling by array	total RNA
GSM2233765	GPL96	30749.8	12548	0	GPL96	GSE84422	Inferior Temporal Gyrus	NA	Female	89	NA	NA	NA	NA	NA	Expression profiling by array	total RNA
GSM2233766	GPL96	13974.8	12548	1	GPL96	GSE84422	Inferior Temporal Gyrus	NA	Female	95	NA	NA	NA	NA	NA	Expression profiling by array	total RNA
GSM2233767	GPL96	14660.6	12548	0	GPL96	GSE84422	Inferior Temporal Gyrus	NA	Female	91	NA	NA	NA	NA	NA	Expression profiling by array	total RNA
GSM2233768	GPL96	16623.6	12548	1	GPL96	GSE84422	Inferior Temporal Gyrus	NA	Male	82	NA	NA	NA	NA	NA	Expression profiling by array	total RNA
GSM2233770	GPL96	13820.7	12548	0	GPL96	GSE84422	Inferior Temporal Gyrus	NA	Female	86	NA	NA	NA	NA	NA	Expression profiling by array	total RNA
GSM2233771	GPL96	12924.2	12548	1	GPL96	GSE84422	Inferior Temporal Gyrus	NA	Male	89	NA	NA	NA	NA	NA	Expression profiling by array	total RNA
GSM2233773	GPL96	19727.1	12548	0	GPL96	GSE84422	Inferior Temporal Gyrus	NA	Female	81	NA	NA	NA	NA	NA	Expression profiling by array	total RNA
GSM2233776	GPL96	14508.9	12548	0	GPL96	GSE84422	Inferior Temporal Gyrus	NA	Female	90	NA	NA	NA	NA	NA	Expression profiling by array	total RNA
GSM2233777	GPL96	15881	12548	1	GPL96	GSE84422	Inferior Temporal Gyrus	NA	Male	64	NA	NA	NA	NA	NA	Expression profiling by array	total RNA
GSM2233780	GPL96	18295.2	12548	0	GPL96	GSE84422	Inferior Temporal Gyrus	NA	Female	79	NA	NA	NA	NA	NA	Expression profiling by array	total RNA
GSM2233781	GPL96	18370.5	12548	0	GPL96	GSE84422	Inferior Temporal Gyrus	NA	Female	93	NA	NA	NA	NA	NA	Expression profiling by array	total RNA
GSM2233782	GPL96	16952	12548	0	GPL96	GSE84422	Inferior Temporal Gyrus	NA	Female	85	NA	NA	NA	NA	NA	Expression profiling by array	total RNA
GSM2233783	GPL96	13344.4	12548	0	GPL96	GSE84422	Inferior Temporal Gyrus	NA	Female	91	NA	NA	NA	NA	NA	Expression profiling by array	total RNA
GSM2233784	GPL96	16863.9	12548	0	GPL96	GSE84422	Inferior Temporal Gyrus	NA	Female	90	NA	NA	NA	NA	NA	Expression profiling by array	total RNA
GSM2233785	GPL96	14785.1	12548	0	GPL96	GSE84422	Inferior Temporal Gyrus	NA	Male	90	NA	NA	NA	NA	NA	Expression profiling by array	total RNA
GSM2233786	GPL96	14900.4	12548	0	GPL96	GSE84422	Inferior Temporal Gyrus	NA	Female	89	NA	NA	NA	NA	NA	Expression profiling by array	total RNA
GSM2233788	GPL96	17749.4	12548	0	GPL96	GSE84422	Inferior Temporal Gyrus	NA	Female	83	NA	NA	NA	NA	NA	Expression profiling by array	total RNA
GSM2233789	GPL96	12697.7	12548	0	GPL96	GSE84422	Inferior Temporal Gyrus	NA	Male	88	NA	NA	NA	NA	NA	Expression profiling by array	total RNA
GSM2233790	GPL96	13302.8	12548	1	GPL96	GSE84422	Inferior Temporal Gyrus	NA	Female	93	NA	NA	NA	NA	NA	Expression profiling by array	total RNA
GSM2233791	GPL96	13835	12548	1	GPL96	GSE84422	Inferior Temporal Gyrus	NA	Female	90	NA	NA	NA	NA	NA	Expression profiling by array	total RNA
GSM2233792	GPL96	14476.2	12548	1	GPL96	GSE84422	Inferior Temporal Gyrus	NA	Female	79	NA	NA	NA	NA	NA	Expression profiling by array	total RNA
GSM2233793	GPL96	16027.4	12548	0	GPL96	GSE84422	Inferior Temporal Gyrus	NA	Male	73	NA	NA	NA	NA	NA	Expression profiling by array	total RNA
GSM2233795	GPL96	12896.3	12548	3	GPL96	GSE84422	Middle Temporal Gyrus	NA	Female	98	NA	NA	NA	NA	NA	Expression profiling by array	total RNA
GSM2233796	GPL96	13064.8	12548	1	GPL96	GSE84422	Middle Temporal Gyrus	NA	Female	98	NA	NA	NA	NA	NA	Expression profiling by array	total RNA
GSM2233798	GPL96	14284.1	12548	0	GPL96	GSE84422	Middle Temporal Gyrus	NA	Female	92	NA	NA	NA	NA	NA	Expression profiling by array	total RNA
GSM2233800	GPL96	13591.7	12548	1	GPL96	GSE84422	Middle Temporal Gyrus	NA	Female	93	NA	NA	NA	NA	NA	Expression profiling by array	total RNA
GSM2233802	GPL96	13865.2	12548	0	GPL96	GSE84422	Middle Temporal Gyrus	NA	Female	91	NA	NA	NA	NA	NA	Expression profiling by array	total RNA
GSM2233804	GPL96	16226.5	12548	1	GPL96	GSE84422	Middle Temporal Gyrus	NA	Female	99	NA	NA	NA	NA	NA	Expression profiling by array	total RNA
GSM2233805	GPL96	13282.6	12548	0	GPL96	GSE84422	Middle Temporal Gyrus	NA	Female	99	NA	NA	NA	NA	NA	Expression profiling by array	total RNA
GSM2233806	GPL96	15735.9	12548	0	GPL96	GSE84422	Middle Temporal Gyrus	NA	Male	92	NA	NA	NA	NA	NA	Expression profiling by array	total RNA
GSM2233807	GPL96	23814.1	12548	0	GPL96	GSE84422	Middle Temporal Gyrus	NA	Male	64	NA	NA	NA	NA	NA	Expression profiling by array	total RNA
GSM2233808	GPL96	18549.7	12548	1	GPL96	GSE84422	Middle Temporal Gyrus	NA	Female	94	NA	NA	NA	NA	NA	Expression profiling by array	total RNA
GSM2233809	GPL96	14266.2	12548	4	GPL96	GSE84422	Middle Temporal Gyrus	NA	Female	84	NA	NA	NA	NA	NA	Expression profiling by array	total RNA
GSM2233810	GPL96	18986.8	12548	3	GPL96	GSE84422	Middle Temporal Gyrus	NA	Female	87	NA	NA	NA	NA	NA	Expression profiling by array	total RNA
GSM2233811	GPL96	16825.1	12548	1	GPL96	GSE84422	Middle Temporal Gyrus	NA	Male	80	NA	NA	NA	NA	NA	Expression profiling by array	total RNA
GSM2233812	GPL96	12718.4	12548	0	GPL96	GSE84422	Middle Temporal Gyrus	NA	Male	83	NA	NA	NA	NA	NA	Expression profiling by array	total RNA
GSM2233813	GPL96	15368.7	12548	2	GPL96	GSE84422	Middle Temporal Gyrus	NA	Female	84	NA	NA	NA	NA	NA	Expression profiling by array	total RNA
GSM2233814	GPL96	18116.1	12548	0	GPL96	GSE84422	Middle Temporal Gyrus	NA	Male	87	NA	NA	NA	NA	NA	Expression profiling by array	total RNA
GSM2233815	GPL96	15361.9	12548	2	GPL96	GSE84422	Middle Temporal Gyrus	NA	Female	91	NA	NA	NA	NA	NA	Expression profiling by array	total RNA
GSM2233816	GPL96	16296.2	12548	2	GPL96	GSE84422	Middle Temporal Gyrus	NA	Female	87	NA	NA	NA	NA	NA	Expression profiling by array	total RNA
GSM2233818	GPL96	15441.7	12548	4	GPL96	GSE84422	Middle Temporal Gyrus	NA	Male	85	NA	NA	NA	NA	NA	Expression profiling by array	total RNA
GSM2233821	GPL96	14423.1	12548	0	GPL96	GSE84422	Middle Temporal Gyrus	NA	Female	89	NA	NA	NA	NA	NA	Expression profiling by array	total RNA
GSM2233822	GPL96	13917.1	12548	0	GPL96	GSE84422	Middle Temporal Gyrus	NA	Female	95	NA	NA	NA	NA	NA	Expression profiling by array	total RNA
GSM2233823	GPL96	22181.6	12548	4	GPL96	GSE84422	Middle Temporal Gyrus	NA	Female	91	NA	NA	NA	NA	NA	Expression profiling by array	total RNA
GSM2233824	GPL96	20454.9	12548	1	GPL96	GSE84422	Middle Temporal Gyrus	NA	Male	82	NA	NA	NA	NA	NA	Expression profiling by array	total RNA
GSM2233825	GPL96	19815.5	12548	0	GPL96	GSE84422	Middle Temporal Gyrus	NA	Male	85	NA	NA	NA	NA	NA	Expression profiling by array	total RNA
GSM2233827	GPL96	13918.7	12548	0	GPL96	GSE84422	Middle Temporal Gyrus	NA	Female	86	NA	NA	NA	NA	NA	Expression profiling by array	total RNA
GSM2233828	GPL96	13823.8	12548	1	GPL96	GSE84422	Middle Temporal Gyrus	NA	Male	89	NA	NA	NA	NA	NA	Expression profiling by array	total RNA
GSM2233829	GPL96	13884.1	12548	0	GPL96	GSE84422	Middle Temporal Gyrus	NA	Female	92	NA	NA	NA	NA	NA	Expression profiling by array	total RNA
GSM2233830	GPL96	15156.7	12548	0	GPL96	GSE84422	Middle Temporal Gyrus	NA	Female	84	NA	NA	NA	NA	NA	Expression profiling by array	total RNA
GSM2233831	GPL96	15642.7	12548	3	GPL96	GSE84422	Middle Temporal Gyrus	NA	Male	87	NA	NA	NA	NA	NA	Expression profiling by array	total RNA
GSM2233833	GPL96	20282.2	12548	0	GPL96	GSE84422	Middle Temporal Gyrus	NA	Female	95	NA	NA	NA	NA	NA	Expression profiling by array	total RNA
GSM2233836	GPL96	13849.9	12548	1	GPL96	GSE84422	Middle Temporal Gyrus	NA	Female	90	NA	NA	NA	NA	NA	Expression profiling by array	total RNA
GSM2233837	GPL96	21111	12548	0	GPL96	GSE84422	Middle Temporal Gyrus	NA	Female	88	NA	NA	NA	NA	NA	Expression profiling by array	total RNA
GSM2233838	GPL96	18443.2	12548	3	GPL96	GSE84422	Middle Temporal Gyrus	NA	Male	64	NA	NA	NA	NA	NA	Expression profiling by array	total RNA
GSM2233840	GPL96	13627.5	12548	0	GPL96	GSE84422	Middle Temporal Gyrus	NA	Female	79	NA	NA	NA	NA	NA	Expression profiling by array	total RNA
GSM2233841	GPL96	13426.5	12548	0	GPL96	GSE84422	Middle Temporal Gyrus	NA	Female	85	NA	NA	NA	NA	NA	Expression profiling by array	total RNA
GSM2233842	GPL96	12970.8	12548	0	GPL96	GSE84422	Middle Temporal Gyrus	NA	Female	90	NA	NA	NA	NA	NA	Expression profiling by array	total RNA
GSM2233843	GPL96	12873	12548	1	GPL96	GSE84422	Middle Temporal Gyrus	NA	Male	90	NA	NA	NA	NA	NA	Expression profiling by array	total RNA
GSM2233844	GPL96	12686.4	12548	0	GPL96	GSE84422	Middle Temporal Gyrus	NA	Female	89	NA	NA	NA	NA	NA	Expression profiling by array	total RNA
GSM2233846	GPL96	13609.1	12548	0	GPL96	GSE84422	Middle Temporal Gyrus	NA	Female	83	NA	NA	NA	NA	NA	Expression profiling by array	total RNA
GSM2233847	GPL96	12539.2	12548	0	GPL96	GSE84422	Middle Temporal Gyrus	NA	Male	88	NA	NA	NA	NA	NA	Expression profiling by array	total RNA
GSM2233848	GPL96	14242.5	12548	1	GPL96	GSE84422	Middle Temporal Gyrus	NA	Female	93	NA	NA	NA	NA	NA	Expression profiling by array	total RNA
GSM2233849	GPL96	13897.9	12548	1	GPL96	GSE84422	Middle Temporal Gyrus	NA	Female	90	NA	NA	NA	NA	NA	Expression profiling by array	total RNA
GSM2233850	GPL96	13003.5	12548	1	GPL96	GSE84422	Middle Temporal Gyrus	NA	Female	79	NA	NA	NA	NA	NA	Expression profiling by array	total RNA
GSM2233851	GPL96	15505.3	12548	0	GPL96	GSE84422	Middle Temporal Gyrus	NA	Male	73	NA	NA	NA	NA	NA	Expression profiling by array	total RNA
GSM2233853	GPL96	11149.4	12548	1	GPL96	GSE84422	Superior Temporal Gyrus	NA	Female	98	NA	NA	NA	NA	NA	Expression profiling by array	total RNA
GSM2233856	GPL96	10619.3	12548	1	GPL96	GSE84422	Superior Temporal Gyrus	NA	Female	93	NA	NA	NA	NA	NA	Expression profiling by array	total RNA
GSM2233857	GPL96	11323.1	12548	1	GPL96	GSE84422	Superior Temporal Gyrus	NA	Female	94	NA	NA	NA	NA	NA	Expression profiling by array	total RNA
GSM2233858	GPL96	13694.1	12548	0	GPL96	GSE84422	Superior Temporal Gyrus	NA	Female	72	NA	NA	NA	NA	NA	Expression profiling by array	total RNA
GSM2233859	GPL96	10191.9	12548	1	GPL96	GSE84422	Superior Temporal Gyrus	NA	Female	86	NA	NA	NA	NA	NA	Expression profiling by array	total RNA
GSM2233861	GPL96	11578.7	12548	0	GPL96	GSE84422	Superior Temporal Gyrus	NA	Female	91	NA	NA	NA	NA	NA	Expression profiling by array	total RNA
GSM2233863	GPL96	10268.9	12548	1	GPL96	GSE84422	Superior Temporal Gyrus	NA	Female	100	NA	NA	NA	NA	NA	Expression profiling by array	total RNA
GSM2233864	GPL96	11093.3	12548	1	GPL96	GSE84422	Superior Temporal Gyrus	NA	Female	99	NA	NA	NA	NA	NA	Expression profiling by array	total RNA
GSM2233866	GPL96	10636.9	12548	0	GPL96	GSE84422	Superior Temporal Gyrus	NA	Female	99	NA	NA	NA	NA	NA	Expression profiling by array	total RNA
GSM2233867	GPL96	22499.4	12548	0	GPL96	GSE84422	Superior Temporal Gyrus	NA	Male	92	NA	NA	NA	NA	NA	Expression profiling by array	total RNA
GSM2233868	GPL96	15913.7	12548	0	GPL96	GSE84422	Superior Temporal Gyrus	NA	Male	64	NA	NA	NA	NA	NA	Expression profiling by array	total RNA
GSM2233869	GPL96	12418.6	12548	2	GPL96	GSE84422	Superior Temporal Gyrus	NA	Female	94	NA	NA	NA	NA	NA	Expression profiling by array	total RNA
GSM2233870	GPL96	14037	12548	1	GPL96	GSE84422	Superior Temporal Gyrus	NA	Female	84	NA	NA	NA	NA	NA	Expression profiling by array	total RNA
GSM2233871	GPL96	11785	12548	0	GPL96	GSE84422	Superior Temporal Gyrus	NA	Female	82	NA	NA	NA	NA	NA	Expression profiling by array	total RNA
GSM2233872	GPL96	11007.7	12548	0	GPL96	GSE84422	Superior Temporal Gyrus	NA	Female	84	NA	NA	NA	NA	NA	Expression profiling by array	total RNA
GSM2233873	GPL96	10182.7	12548	1	GPL96	GSE84422	Superior Temporal Gyrus	NA	Female	87	NA	NA	NA	NA	NA	Expression profiling by array	total RNA
GSM2233874	GPL96	10085.6	12548	1	GPL96	GSE84422	Superior Temporal Gyrus	NA	Female	83	NA	NA	NA	NA	NA	Expression profiling by array	total RNA
GSM2233875	GPL96	10441.3	12548	1	GPL96	GSE84422	Superior Temporal Gyrus	NA	Female	90	NA	NA	NA	NA	NA	Expression profiling by array	total RNA
GSM242043	GPL570	29309.4	21655	0	GPL570	GSE9770	entorhinal cortex	NA	NA	NA	Frozen	NA	NA	NA	NA	Expression profiling by array	total RNA
GSM242044	GPL570	27097.8	21655	1	GPL570	GSE9770	entorhinal cortex	NA	NA	NA	Frozen	NA	NA	NA	NA	Expression profiling by array	total RNA
GSM242045	GPL570	26152	21655	2	GPL570	GSE9770	entorhinal cortex	NA	NA	NA	Frozen	NA	NA	NA	NA	Expression profiling by array	total RNA
GSM242046	GPL570	26853.9	21655	3	GPL570	GSE9770	entorhinal cortex	NA	NA	NA	Frozen	NA	NA	NA	NA	Expression profiling by array	total RNA
GSM242047	GPL570	25186	21655	1	GPL570	GSE9770	entorhinal cortex	NA	NA	NA	Frozen	NA	NA	NA	NA	Expression profiling by array	total RNA
GSM242048	GPL570	22324.4	21655	1	GPL570	GSE9770	entorhinal cortex	NA	NA	NA	Frozen	NA	NA	NA	NA	Expression profiling by array	total RNA
GSM242049	GPL570	23682.9	21655	1	GPL570	GSE9770	hippocampus	NA	NA	NA	Frozen	NA	NA	NA	NA	Expression profiling by array	total RNA
GSM242050	GPL570	27998.4	21655	1	GPL570	GSE9770	hippocampus	NA	NA	NA	Frozen	NA	NA	NA	NA	Expression profiling by array	total RNA
GSM242051	GPL570	23048.6	21655	1	GPL570	GSE9770	hippocampus	NA	NA	NA	Frozen	NA	NA	NA	NA	Expression profiling by array	total RNA
GSM242052	GPL570	29890.2	21655	4	GPL570	GSE9770	hippocampus	NA	NA	NA	Frozen	NA	NA	NA	NA	Expression profiling by array	total RNA
GSM242053	GPL570	32102.2	21655	0	GPL570	GSE9770	hippocampus	NA	NA	NA	Frozen	NA	NA	NA	NA	Expression profiling by array	total RNA
GSM242054	GPL570	26334.4	21655	0	GPL570	GSE9770	hippocampus	NA	NA	NA	Frozen	NA	NA	NA	NA	Expression profiling by array	total RNA
GSM242055	GPL570	24667.5	21655	4	GPL570	GSE9770	Middle Temporal Gyrus	NA	NA	NA	Frozen	NA	NA	NA	NA	Expression profiling by array	total RNA
GSM242056	GPL570	26431.2	21655	2	GPL570	GSE9770	Middle Temporal Gyrus	NA	NA	NA	Frozen	NA	NA	NA	NA	Expression profiling by array	total RNA
GSM242057	GPL570	28198.9	21655	0	GPL570	GSE9770	Middle Temporal Gyrus	NA	NA	NA	Frozen	NA	NA	NA	NA	Expression profiling by array	total RNA
GSM242058	GPL570	22661.1	21655	1	GPL570	GSE9770	Middle Temporal Gyrus	NA	NA	NA	Frozen	NA	NA	NA	NA	Expression profiling by array	total RNA
GSM242059	GPL570	22746.9	21655	2	GPL570	GSE9770	Middle Temporal Gyrus	NA	NA	NA	Frozen	NA	NA	NA	NA	Expression profiling by array	total RNA
GSM242060	GPL570	33217	21655	3	GPL570	GSE9770	Middle Temporal Gyrus	NA	NA	NA	Frozen	NA	NA	NA	NA	Expression profiling by array	total RNA
GSM242061	GPL570	28220.5	21655	3	GPL570	GSE9770	posterior cingulate cortex	NA	NA	NA	Frozen	NA	NA	NA	NA	Expression profiling by array	total RNA
GSM242062	GPL570	26144.4	21655	1	GPL570	GSE9770	posterior cingulate cortex	NA	NA	NA	Frozen	NA	NA	NA	NA	Expression profiling by array	total RNA
GSM242063	GPL570	27555.9	21655	1	GPL570	GSE9770	posterior cingulate cortex	NA	NA	NA	Frozen	NA	NA	NA	NA	Expression profiling by array	total RNA
GSM242064	GPL570	24941.8	21655	1	GPL570	GSE9770	posterior cingulate cortex	NA	NA	NA	Frozen	NA	NA	NA	NA	Expression profiling by array	total RNA
GSM242065	GPL570	27154.2	21655	2	GPL570	GSE9770	posterior cingulate cortex	NA	NA	NA	Frozen	NA	NA	NA	NA	Expression profiling by array	total RNA
GSM242066	GPL570	26190.1	21655	2	GPL570	GSE9770	superior frontal gyrus	NA	NA	NA	Frozen	NA	NA	NA	NA	Expression profiling by array	total RNA
GSM242067	GPL570	22594.9	21655	1	GPL570	GSE9770	superior frontal gyrus	NA	NA	NA	Frozen	NA	NA	NA	NA	Expression profiling by array	total RNA
GSM242068	GPL570	28273.3	21655	0	GPL570	GSE9770	superior frontal gyrus	NA	NA	NA	Frozen	NA	NA	NA	NA	Expression profiling by array	total RNA
GSM242069	GPL570	32563	21655	1	GPL570	GSE9770	superior frontal gyrus	NA	NA	NA	Frozen	NA	NA	NA	NA	Expression profiling by array	total RNA
GSM242083	GPL570	28538	21655	1	GPL570	GSE9770	superior frontal gyrus	NA	NA	NA	Frozen	NA	NA	NA	NA	Expression profiling by array	total RNA
GSM242084	GPL570	26587	21655	2	GPL570	GSE9770	superior frontal gyrus	NA	NA	NA	Frozen	NA	NA	NA	NA	Expression profiling by array	total RNA
GSM242085	GPL570	28336.4	21655	4	GPL570	GSE9770	primary visual cortex	NA	NA	NA	Frozen	NA	NA	NA	NA	Expression profiling by array	total RNA
GSM242086	GPL570	26758.2	21655	1	GPL570	GSE9770	primary visual cortex	NA	NA	NA	Frozen	NA	NA	NA	NA	Expression profiling by array	total RNA
GSM242087	GPL570	28131.1	21655	0	GPL570	GSE9770	primary visual cortex	NA	NA	NA	Frozen	NA	NA	NA	NA	Expression profiling by array	total RNA
GSM242088	GPL570	24787.7	21655	1	GPL570	GSE9770	primary visual cortex	NA	NA	NA	Frozen	NA	NA	NA	NA	Expression profiling by array	total RNA
GSM242089	GPL570	28628.2	21655	0	GPL570	GSE9770	primary visual cortex	NA	NA	NA	Frozen	NA	NA	NA	NA	Expression profiling by array	total RNA
