# Supplementary material for: Identification of Alzheimer’s Disease Molecular Subtypes Based on Parallel Large-Scale Sequencing
Source: Front Aging Neurosci. 2022 Apr 28;14:770136. doi: 10.3389/fnagi.2022.770136 (PMC9112923; doi:10.3389/fnagi.2022.770136)
Supplement: Supplementary Table 2 — Feature loadings of TOP2 principal components. [file Table_2.XLS]

## Sheet: feature.loadings_TOP2PCs
features	PC_1	PC_2
GTF2H4	0.000252061	0.000278867
NFAT5	0.00134211	0.000842086
ASMTL	-0.0198113	-0.0240632
GIP	0.00142285	0.000961254
SERTAD2	0.0312231	-0.027077
IGHM	0.0031035	0.00230727
PTP4A1	0.000665866	-0.000481459
CTSK	0.0303297	-0.00149879
CDK5	-0.0208564	-0.0388315
ZNF232	0.0367412	-0.0208316
SCML1	-0.00453379	-0.0153541
TPM4	0.0126767	-0.00826781
CD2BP2	0.0214362	-0.0636147
SOX5	0.0163507	0.0204546
KIF4A	0.0344296	-0.0255523
ETV4	0.00774471	0.0189473
C21orf59	-0.00123966	-0.0021199
CPEB1	-0.0280164	-0.0583554
LMOD1	0.0201191	0.00764719
EMP3	0.0440164	-0.0253201
FNDC4	-0.00232693	-0.0158812
GMDS	0.04797	-0.0330361
MRPS7	-0.0275117	-0.0446227
ALB	-0.00383103	-0.0206394
RORB	-0.00343696	-0.0104884
ZNF343	0.0146629	-0.0145669
CDK6	0.0335875	-0.0248853
CST4	0.0252709	0.0287532
ZNF215	-0.0244506	-0.0345458
BNIP1	0.0124346	-0.0517667
TTR	0.00649202	0.00495795
CSN1S1	-0.00506951	-0.00581628
TTC1	0.00189226	-0.0116592
CRABP2	0.0176642	0.00882088
B4GALT7	0.00889933	0.0104021
SLC25A15	0.0133742	-0.0170946
GJA5	0.0352186	-0.0253681
GDAP1	-0.045052	-0.0661153
STK16	0.0155432	-0.00837208
ZNF747	0.00784939	0.00912297
RGS6	-0.0127681	-0.00903634
MRPL28	-0.0471536	-0.0675699
EGR2	-0.000965299	-0.00165449
BIRC3	0.0345161	-0.026419
IFNA17	0.00195411	0.000613656
LIMA1	-0.000595065	-0.00190019
MYOT	0.0207461	0.00165157
TFF2	0.0190826	0.0141353
VAMP1	-0.0174477	-0.0494763
NAT6	-0.00630818	-0.00771795
EEF2	0.00559607	0.0043403
THOP1	-0.00139546	0.00466995
PIM1	0.0470624	-0.0368777
CORT	-0.0379565	-0.0475355
IARS	-0.0243055	-0.0333324
C1orf116	-0.000517103	-9.36406e-05
DMWD	-0.00494885	-0.00336031
BDNF	-0.00802593	-0.0203123
FAM102A	0.0166313	0.00154113
GTF2I	0.00556221	-0.0265445
ERCC8	0.0297072	-0.0337315
KLF1	0.00911363	0.0138649
KCTD15	0.0168742	0.0164358
ANGPTL2	0.0106168	-0.00288441
PPP1R2P9	0.00109008	0.00286561
PSMD10	-0.0153967	-0.029119
SFN	0.0114482	0.00114238
ARPC4	0.0280501	0.0115785
SLC26A2	0.0210813	-0.00777175
GATA1	0.0101171	0.0194977
THBD	0.0451107	-0.0305227
OLFM4	0.00423095	0.00150872
TFDP1	0.0314001	-0.0238823
JMJD4	-0.00306005	-0.000154216
GSPT2	-0.0412284	-0.046995
DUS1L	-0.00200359	0.00493678
ASCC2	0.0367867	-0.0249315
CD52	0.0388476	-0.0175766
WBSCR22	-0.00165116	-0.0557254
AKT2	0.011272	0.0180406
PDLIM1	0.054505	-0.0266264
DSTN	-0.0194939	-0.0302575
PRKAA1	-0.000252749	-0.000629367
CSF3	0.00382209	0.00127059
SH3GL3	0.00230074	-0.000425818
PRKCDBP	0.0356531	-0.0247564
ETV5	-0.000502288	-0.0029137
UBL4A	-0.0236696	-0.0344021
EDN1	0.0173419	-0.00221178
ABCB7	0.0357578	-0.0269969
C17orf70	0.0105121	0.0110501
NDUFB2	-0.0276809	-0.0439494
GANAB	0.00330749	-0.0136696
MAP2	-0.0461361	-0.0495497
PNPLA4	-0.00582777	-0.0152769
RPA1	0.0319168	-0.026423
TNFSF8	0.00502887	0.00588604
HCRTR2	-0.00156247	-0.00390501
IL1B	0.00860538	-0.0125971
C9orf9	0.00787743	-0.0111896
AURKB	0.0344367	-0.0255545
PRR13	0.0215165	-0.0209116
PPIG	0.00316332	-0.0187875
RASGRP2	0.00518594	0.00838706
ARHGEF5	0.00486374	-0.00541175
PRKAG2	-0.0304815	-0.0461431
VPS33B	-0.0125237	-0.00868812
AP1S1	-0.00821014	-0.0103293
CDKL2	-0.0368455	-0.0594309
SNRPB2	0.0255171	-0.0425438
UBQLN4	-0.0279989	-0.0363056
GAL	0.0183689	-0.0054979
ACTN2	-0.00968124	-0.042687
LMCD1	0.034459	-0.0255387
TYMS	0.0413179	-0.0340754
HBD	0.00377582	0.0026854
CLDN8	0.00142673	0.00209989
NMB	0.00797489	-0.00143628
ZNRF4	0.00388907	0.00530305
C16orf70	-0.000188673	-0.000281659
TNNI3	0.0108573	-0.00232055
PIGF	0.0344472	-0.0255721
GPD1	-0.00169245	-0.0129451
MYF6	0.00107743	0.00335647
PCDHGC3	0.0153151	0.0201752
ADPRH	0.0348169	-0.0256261
EPS8L2	0.0103665	0.011331
OSTF1	0.0316285	-0.0435764
KCTD17	0.00467091	-0.00774292
VANGL1	0.0347182	-0.0250431
PTK6	0.000849465	0.00243696
GLRX2	-0.0097214	-0.0309473
C19orf26	0.00645861	0.00703802
ADAMTSL4	0.0150103	-0.00163069
VPS4B	-0.0146908	-0.0444643
RABEPK	-0.00771805	-0.039455
PDK4	0.0366555	-0.0102036
ACTR1A	-0.012221	-0.0349586
PSG4	-0.000685873	0.000511158
AGPAT3	0.0236417	-0.0131566
MEF2A	0.00659655	-0.0168075
GADD45A	0.0130177	-0.0153496
LSM4	0.00301009	0.00293387
PURG	-0.00616878	-0.0061686
ARID5A	5.4728e-05	-0.000259592
SLC16A7	0.0350111	-0.0309066
SHOC2	-0.0146863	-0.0196289
KDR	3.34509e-05	-0.000320556
CRY2	-0.013639	-0.00672226
C9orf78	-0.00197869	0.00352636
C11orf57	-0.0149955	-0.0159417
GAPDH	0.0185002	-0.0230195
CDC37	-0.0126466	-0.00785519
PFKFB1	0.00325438	-0.0097337
NEDD9	0.0437441	-0.0145867
AKR1C3	0.0281118	0.0068841
PTPN6	0.0437965	-0.0311627
C19orf10	0.0349753	-0.0258115
FGFR4	0.00262124	0.00705344
MRPL52	0.000449422	0.00237527
RGL1	-0.00221541	-0.00949304
ST8SIA4	0.00348337	-0.00132352
IL1RL1	0.0151919	-0.0159293
PGM3	0.0359256	-0.0260092
MED9	-0.0118825	-0.0189941
DHRS2	-0.000376203	-0.000232182
TMOD2	0.0038861	-0.00549986
MYL9	0.0198877	0.0049849
MEST	-0.00799265	-0.00822495
METTL2B	0.0265619	-0.0461864
CDK5RAP1	-0.00295341	-0.00227032
KCTD9	-0.0212217	-0.0326769
VSIG4	0.0589508	-0.0369481
NUSAP1	0.0344372	-0.0255545
DIO3	0.0339772	-0.0272132
SSX3	-0.00146566	0.000371441
DUSP4	-0.00825473	-0.0148652
DHX8	0.0336491	-0.0391391
PDCD6	-0.036564	-0.0616728
ARFRP1	-0.0198743	-0.0305024
RBKS	0.00089291	-0.00201424
PHACTR1	-0.00308031	-0.00939336
AKT3	-0.0103381	-0.0191527
MRPL16	-0.00660115	-0.0142929
CCIN	0.0259541	-0.0276733
JAM2	0.0560658	-0.0245341
STK17B	0.0238543	-0.00722424
MAD2L1BP	-0.0127243	-0.0118342
EIF5A	-0.00770923	-0.00643507
DDX4	-0.0101967	-0.0167691
NDUFS7	0.00701946	-0.0142036
NOL4	-0.0264845	-0.0365408
PNOC	-0.0035294	-0.00832934
EDIL3	0.00142977	0.000954335
INS	0.000451323	0.00141977
ZBP1	0.00823734	0.00964084
SNX10	-0.0291566	-0.0631624
GDPD5	-0.000486837	0.00886025
PRKACA	-0.0214466	-0.0204359
CDC42EP2	0.0284148	0.00362764
ATP5J	-0.00625049	-0.0108474
DPYSL4	-0.00730679	-0.0190049
PAK1	-0.00759589	-0.0100792
PSMB3	0.0248928	-0.0392681
NCF4	0.0535485	-0.0329191
SGK2	0.0150615	-0.0105198
ZFAND1	-0.0246599	-0.0293573
RAB11B	0.00128996	-0.00300117
ATP1B3	0.0386711	-0.0149762
STIP1	-0.002662	-0.0012516
CAP2	-0.0296996	-0.0421933
RNPEPL1	0.0521071	-0.00907235
S100A3	-0.000509498	0.000375692
CDC7	-0.0176233	-0.02028
LASP1	0.00163294	-0.0209025
IL32	0.0382785	-0.0231816
WISP2	0.00360158	0.00140057
VKORC1	0.0411851	-0.0192789
SPSB1	0.0313674	-0.00305425
PCK2	0.0370828	-0.0264883
KIF3B	-0.0441099	-0.056756
MAPK8IP2	-0.00147071	-0.00155975
ENTPD5	0.00219074	0.00199602
SIGLEC9	0.03444	-0.0255649
ABCA6	0.0215758	0.00710521
CHCHD7	-0.00788541	-0.0297517
ATP6V1G1	-0.00101421	-0.0143554
AKAP5	-0.0289835	-0.0432613
INTS5	-0.00943474	-0.00458152
ARL1	0.0395627	-0.0455721
CAB39	-0.0327018	-0.0569954
RPL14	0.0343156	-0.0253693
ANK1	-0.000831334	-0.0019492
BCL2L11	0.0183028	-0.00449786
ZW10	0.0235159	-0.0452556
LMO1	0.00350739	-0.0221023
TCF21	0.00609775	0.00589126
MYL5	-0.00102275	-0.00251248
TMCO3	0.0371847	-0.0331769
TWSG1	0.0405891	-0.0301214
TGDS	0.0397666	-0.0259339
ZNF35	0.00439151	0.00619109
POMZP3	-0.00123726	0.000402264
NME7	-0.0264726	-0.0448253
UVRAG	0.00340487	-0.0176145
MCTS1	0.0115413	-0.0417923
CD7	-0.00089664	0.00285009
GRAMD1C	0.0147317	0.00892585
ANKS1B	0.00430078	-0.0213404
GNB5	-0.0146097	-0.0200741
NIPA2	0.0167636	-0.0359585
DNAJC10	0.0339978	-0.0379461
WWOX	0.0179214	0.0136128
UTS2	-0.00146749	-0.00115066
CDKN1A	0.0541986	-0.0229655
ALDH3B1	0.0452222	-0.0346027
FGF12	-0.0326324	-0.0469144
RIC3	-0.0129288	-0.0103082
HRASLS	-0.000679114	-0.0010996
RSRC1	-0.00518694	-0.00375077
JRK	0.0314006	-0.0256121
APEH	-0.000373555	-0.00203116
TNNC1	-0.00285487	-0.00116305
TRMT1	0.00733096	0.00718838
TRIM23	3.88289e-05	-0.000317305
TRIB1	0.028558	-0.0282585
BTN1A1	0.00763947	0.00576168
GNG7	0.0171189	0.00502189
BGN	0.0407798	0.00877308
HOXA1	0.00552871	0.00744943
NNAT	0.00588484	-0.00212689
C12orf5	0.0141095	-0.0387084
MAGEB1	-0.000515777	0.000343618
MTHFR	0.00860237	0.010632
APOA2	0.0118668	0.00505528
RNF34	-0.0256664	-0.0238103
GDF2	0.00621453	0.0102298
SULF1	0.00507012	-0.00754114
CACNG1	-0.00157106	-0.00262073
SCN2B	0.0121487	0.0155662
TCP10	0.000889791	0.00256313
ING2	-0.00399184	-0.0170685
MDK	0.0391642	-0.0224468
PXMP4	0.00602458	-0.0194472
PTP4A3	0.0508474	-0.0178122
PADI3	0.000196561	0.000709573
WDR77	0.00653065	0.00794523
SLAMF8	0.0243833	-0.0147744
PRC1	0.0329295	-0.0287308
IQCH	0.0180228	-0.0145299
SGTA	0.00718217	0.0104291
BMP8A	0.0125173	0.0173845
IL12A	0.0155733	-0.00830746
DECR2	5.63296e-05	0.00541457
ABCF3	-0.00844874	-0.0103483
MCFD2	-0.0117776	-0.0191002
DHRS1	-0.00399034	-0.0143691
LAIR2	0.00344706	0.0028485
PPP1R3C	0.0125412	-0.00911824
STUB1	-0.00294966	-0.00429927
YIF1B	-8.09975e-05	0.000529999
EPM2A	0.0152456	-0.00821482
TBXAS1	0.028915	-0.0131187
ARG1	0.00399674	0.00132155
SPAG16	0.00288549	-0.00237309
MDH1	-0.0169044	-0.0176906
SETBP1	-0.004643	-0.00333551
ACO1	0.043694	-0.0236024
TRIM15	-0.00324106	0.00395094
S100A11	0.0414947	-0.0279618
RASSF4	0.0182355	-0.00293479
MAP3K13	-0.0374893	-0.0503968
RAB38	0.007307	0.00695565
MNAT1	-0.0267161	-0.0373311
SNX24	0.0100044	-0.00938787
CSF1	0.00420761	0.00534414
ANKMY2	-0.0136994	-0.0228742
POLR3K	-0.016336	-0.0235884
PTPN12	0.0361477	-0.0250527
S100A14	0.0171554	0.00565705
R3HDM2	-0.00541487	0.00495218
TIMM8A	-0.034789	-0.0868951
RFC4	0.0332796	-0.0271012
CLCN2	0.0200362	0.0120235
ANKRD1	-0.000533021	-0.000161353
SSR4	0.0359231	-0.0261626
ESRRG	-0.0062827	-0.0106484
C1QTNF1	0.0125294	0.0048711
HAAO	0.0170688	0.00824029
TDP1	0.0358061	-0.0280511
TMED2	0.00528578	-0.0256149
RASL12	0.0336726	0.00985993
SLC12A1	-0.0111303	-0.0187603
SLC25A13	0.017939	-0.00478776
LYPLA2	-0.00056694	0.00210145
IREB2	-0.00633747	-0.0797643
SETD4	0.000565178	-0.00806752
SSBP2	-0.0122248	-0.0220629
TRAF3IP1	-0.000317249	-0.0307347
MTTP	0.00447404	-0.00245082
ARHGEF16	0.0204394	-0.00159549
LATS1	-0.00975416	-0.0141512
POMC	0.0350842	-0.0248212
PGAM2	0.0118636	-0.000441377
KLHDC4	0.00244819	0.00791272
RALA	0.0525893	-0.0230826
TOP3B	-0.000409781	0.00286645
HCFC1R1	0.00118105	-0.00030892
PTPLA	7.75937e-05	-6.36141e-05
TRAPPC6A	0.013193	-0.00869626
KLK14	0.00421582	0.0104538
ERF	0.00468085	0.00302677
VAMP4	-0.016797	-0.0278539
FOSL2	0.0154252	0.00434975
ZNF165	-0.0222595	-0.0325149
SULT2B1	0.00403295	0.00530972
TMPRSS3	0.0215197	0.0035587
CST1	0.0139252	-0.0022626
HCLS1	0.0319967	-0.0246181
DKK4	-0.0167103	-0.0260106
OGN	0.0233379	0.0101294
HOXB6	0.0329113	-0.0132953
SLC27A6	0.0123661	0.00312008
UBE3A	-0.0155739	-0.022083
PI15	0.0348165	-0.0264938
UCHL3	0.00449219	-0.00686242
PEX1	-0.00781435	-0.0107265
BET1	0.00295517	0.00050878
RNASEH2A	0.0344437	-0.0255577
PLOD3	0.0371114	-0.00702657
GAS2	0.00477314	-0.0237172
CFHR2	-0.00241075	-0.0017693
PSMB4	0.00092721	-0.000706636
USP4	0.00685182	0.00655309
HESX1	0.000381759	-0.000419526
PLEKHA1	-0.00745501	-0.0337006
MCOLN3	-0.00443158	-0.00870115
CRKL	-0.00739981	-0.0113468
ZNF3	0.0223246	0.0263727
ART4	0.000242401	0.000512661
GPX2	0.00864774	0.0102554
DCK	-0.0270158	-0.0502297
MECR	0.000734835	-0.00030694
DDX49	0.0044719	0.00189914
PRKACG	0.00698112	0.00868242
SNX13	0.0124807	-0.0148185
PAEP	-0.000963654	0.000199706
PIP	-0.00268417	-0.00309907
FABP6	0.00403004	-0.0227316
NAPG	-0.0132125	-0.0679546
TBCC	-0.0191594	-0.0308968
WBP2	-0.00565754	-0.00329839
DCXR	-7.43667e-05	-0.0027078
CRIP1	0.0212927	0.016155
CDC16	-0.0121501	-0.0208154
WDR18	-0.00648046	-0.00306629
ERH	-0.0051287	-0.00924476
SORD	0.0272529	-0.0116353
TMPO	0.0194703	-0.0464995
SDC1	0.0321062	-0.0286313
DUSP3	-0.00624482	-0.0026574
RABEP2	0.0242245	7.97254e-06
ACOX1	0.0360863	-0.0296377
IGHD	0.00618342	0.0103564
RPL39L	0.0168471	-0.0354778
IDH3A	-0.026833	-0.0588699
MAN2B1	0.0478707	-0.0167511
VPS52	0.00010924	0.00902913
FHL3	0.0323896	-0.0215878
DDX17	-0.00203257	0.000402062
TRIM29	0.0109251	0.0151425
MAPRE2	0.0223838	-0.0103432
DOLPP1	0.000361143	-0.00687774
GNLY	0.00684635	0.0109272
BTN2A1	-0.00166439	-0.00287386
RIOK3	0.030389	-0.0319424
THAP3	-0.00775883	-0.00585511
PAQR4	0.0154415	0.00135651
ZNF174	-0.00924027	-0.00727128
ICAM3	0.011979	-0.0130555
RECQL5	-0.00516867	-0.00454896
MYOZ1	0.0130108	0.00611192
AIF1	0.0287103	-0.0142453
ANKH	-0.0322319	-0.0389393
SERPINA10	0.00107498	0.00220706
IFNA1	-0.00176106	0.000803008
FKBP2	0.00883021	-0.00466367
BACE1	0.0168017	0.00094426
TSPAN4	0.0249937	-0.0032468
PLK1	0.00326644	0.00221129
TPM3	0.0272795	-0.0202057
MANEA	0.0430369	-0.0346101
SLC16A1	0.0327716	0.0180462
TOB2	0.0136612	0.0110155
PRMT7	-0.0154328	-0.0173394
STK4	0.0214155	0.0197331
MEF2D	-0.000693466	-0.00139909
NIPSNAP3B	-0.00644825	-0.0129179
CCDC28B	0.00552873	0.0088157
C9orf116	0.0140952	-0.00669827
ZFPL1	0.0106483	0.00109065
ATF5	0.04026	-0.0284447
SCEL	0.00223256	-0.00023112
GGA2	-0.007239	-0.014931
ATXN3	-0.0191375	-0.0286201
RTN2	-0.00390691	-0.00574556
NPY2R	0.000928298	-0.00910458
SF3A3	-0.00670785	-0.00460207
TTBK2	-0.000504408	-0.000892521
MAP3K8	0.0518007	-0.0277299
CHRNA5	0.00388321	-0.000753065
WDR3	0.0305082	-0.0281267
IFI44L	0.0237525	-0.0107885
AMOT	0.0113174	0.0101128
FXYD2	0.0137246	0.0141743
GNAQ	-0.0153664	-0.0376238
TTLL1	-0.0228952	-0.0289926
DYNC2LI1	-0.00962133	-0.0198216
APP	-0.00632121	-0.0100438
PDE4D	-0.0155791	-0.017522
DCTN3	-0.00326657	-0.00246277
SNRPC	0.0340803	-0.0260463
GPX4	0.00226632	-0.0111431
UBE2D2	-5.78652e-05	-0.00096317
NFKBIE	0.00127168	-0.00144582
SERINC2	0.0392491	-0.0247317
TBC1D22B	0.000616528	0.0188011
GAP43	-0.0378614	-0.0221796
APEX2	0.0365374	-0.0266922
MRPL19	0.0465198	-0.0456133
PSMB1	0.0352228	-0.0661483
SYK	0.0452777	-0.0299323
HRAS	5.49708e-05	-0.000440878
TBK1	-0.0287667	-0.030293
FAM107A	0.0436477	0.0415658
ZHX2	0.0413166	0.0288455
C12orf10	0.00141704	-0.000652353
ACOT8	0.00129497	0.00172753
OMD	-0.000933812	-0.00188383
SH3BP5	-0.0372425	-0.0610652
MIF	0.00204031	-0.00565022
EPAS1	0.0508741	-0.00920959
SH3TC1	0.0389141	-0.029279
PARP3	0.00851649	0.00756236
NGLY1	0.00528961	-0.00698202
ATG7	0.000781084	0.000920243
PDLIM2	-0.000666932	-0.00183352
FTL	0.0448647	-0.0263616
MOXD1	-0.00111317	0.000475154
IVD	0.00273428	-0.00244812
GABARAP	0.0294245	-0.0162834
NCK2	-0.0174891	-0.0552542
UBE2S	-0.0104005	-0.0168925
TRIM62	0.0065849	0.00657638
GTF2F1	-0.00231039	2.48826e-05
HAX1	-0.00940833	-0.0278485
HCP5	0.0346446	-0.0254726
GUK1	-0.00357486	-0.00494912
PRKAR2A	-0.00858988	-0.0512283
HYOU1	-0.00542166	-0.00950203
KLRC3	0.00970469	0.00272745
PSMD9	-0.0183745	-0.0376258
STAC	-0.00066598	-0.00183862
ADD2	-0.0695918	-0.0819027
TLE4	0.0143094	0.00395072
MAPK8	-0.0130516	-0.0152903
NDUFS6	-0.000232112	-0.00160353
MAPK6	-0.00949378	-0.0145675
C14orf79	1.73911e-05	-0.000247379
MET	-0.0127919	-0.0288701
ZBED1	0.0153043	0.0145262
NOL7	0.0351576	-0.0412745
AVPI1	-0.0144817	-0.0311959
CHMP5	-0.0233741	-0.0431134
RPA2	-0.0032645	-0.00386266
MPP5	0.0198812	-0.020668
TOR1A	-0.00035216	-0.000472993
SF3B3	-0.0110732	-0.00679471
TOR3A	0.0382807	-0.0285967
DERL1	0.0348473	-0.0257523
MALL	0.0345192	-0.0255149
DAB1	-0.00582831	-0.00520334
LRRC6	0.00816337	-0.00851963
PHLDB1	0.0395598	0.0257998
KLF4	0.00104296	0.000201423
UNC119	-0.000555517	0.00699068
LY96	0.0365606	-0.0264148
POLE	-0.0012179	-0.00219218
RPL26L1	0.00982623	-0.00983186
SPA17	-0.000404172	-0.000238492
BRWD1	-0.016594	-0.0203934
CD79B	0.0344476	-0.0255203
SNAP29	0.00911717	-0.00719493
TRIB2	0.0292907	0.0273267
DNASE1L3	0.0222149	-0.00912409
CDC42EP3	-0.0035737	-0.0113104
EDNRB	0.0104208	0.00449894
CCDC25	-0.000123267	-0.0140147
S100A12	0.00347231	0.00241641
VPS28	-0.00613007	-0.00571173
PHLDA1	0.0284874	-0.00886636
MAPK13	0.0328205	-0.0273453
RNF11	-0.00433833	-0.00736119
SEC23B	0.0396408	-0.0297258
E2F4	-0.00570895	-0.00459646
IRAK3	0.0494484	-0.0351739
SRR	-0.00451489	-0.00826807
UMPS	0.0344957	-0.0256501
AGGF1	0.000295695	-0.000260302
VPS39	-0.0114666	-0.00164831
DKK3	-0.0318444	-0.0483906
KCNE1	0.0014271	-0.00559801
MR1	0.0367289	-0.0266824
SECTM1	0.0361492	-0.0295581
ABCF1	0.0342491	-0.0261264
DDX43	0.0105908	0.006939
FTSJ1	-0.0144732	-0.0250469
WWP2	-0.0287292	-0.0412308
SULT1B1	0.0344625	-0.0255456
WWTR1	0.0351118	-0.0256825
NUP133	-0.0023808	-0.00530273
SYNGR4	-0.00284259	-0.00635791
PVALB	-0.0522675	-0.0664231
ZFAND3	0.0249192	0.0164668
ADM	0.0338951	-0.00908817
VNN1	0.00714826	0.000494256
NTRK2	-0.00183092	-0.00253673
PPBP	0.00723697	0.00357382
BDH2	0.0164806	-0.00153413
GIT2	0.0344306	-0.0255633
CPNE6	-0.000388983	-0.000663343
HSPB7	0.00144591	-0.00112303
ZWINT	0.0344378	-0.0255552
CAT	0.0527128	-0.0154354
CYP2A7	0.00337611	0.00235821
AOAH	0.0136883	0.00189941
CAPN3	0.0251348	0.00423728
OMP	0.0334279	-0.0266135
CRLF3	0.0250015	-0.0279902
NOVA1	-0.0509629	-0.06255
BMPR1B	0.0347052	0.0306968
CUEDC1	0.00128108	0.000239062
AHSG	0.000309136	0.00258432
FLT3LG	-0.000567698	0.000343894
PLLP	0.0187318	-0.00184556
SUV39H2	-4.94485e-05	0.000431675
GPC3	0.0156609	0.00560145
UBE2E3	-0.0010165	-0.000527946
PCLO	-0.0708982	-0.0782877
STK24	-0.0119682	-0.019303
ACTR6	-0.0182159	-0.0309961
ORM1	0.000296517	-0.000794568
HIST2H2BE	0.000289168	-0.000827247
TMEM70	2.96588e-05	0.000106676
SSPN	0.00459991	0.00146552
WDR73	0.018225	0.000319455
RAB13	0.0627967	-0.0170612
PLK2	-0.0034995	-0.0105822
ZZZ3	0.0208042	-0.00960222
IL2RG	0.010755	0.0134744
MTA1	-0.00102275	-0.00251248
FUBP3	0.0243297	0.00551043
SPHK2	0.00751128	0.00960841
LETM1	0.00234673	-0.00857125
DBF4B	0.0196513	0.014046
GAS7	-0.00892392	-0.00576422
IPPK	0.00142331	0.000962072
ZSCAN2	-0.00659676	-0.0117089
TMCC1	-0.00710293	-0.00935669
CPNE1	-0.00161185	0.00283918
TRIM21	0.0461898	-0.024363
ARFGAP1	0.00919004	0.0181682
DYNLRB1	0.0160277	-0.0208211
MS4A4A	0.0128786	-0.00918835
HAND2	-0.0014431	-0.000991618
RPS15A	0.0346346	-0.025459
PSEN1	0.0311522	0.00128982
PRPF40A	0.038879	-0.0246342
CEP57	-0.0137345	-0.0234912
ALDH3A1	0.00618325	0.00607465
SLC12A6	0.0285529	-0.0441622
AASDHPPT	-0.0327549	-0.040472
MLANA	0.00390118	0.00621085
TMEM140	0.0107041	-0.00270001
EXTL2	-0.014303	-0.0294437
RAPGEF3	0.0270094	0.0151478
FAH	0.0464387	-0.0280669
CPLX2	-0.00328958	0.00330844
RAP1GAP	-0.00661374	-0.00673181
ARHGAP4	0.0348037	-0.0256955
CISH	0.00742627	-0.0118546
SLC25A5	0.0140154	-0.0686331
C15orf39	0.0344379	-0.0255398
MERTK	0.0104888	0.00653839
TMPRSS4	-0.00414162	-0.00267125
NUDT2	0.00805474	-0.0128007
MGST2	0.0346001	-0.0255796
PLXDC1	0.000286345	4.44346e-05
DDB1	-0.0167486	-0.0167327
HS3ST1	0.00219012	-0.00432216
CHAF1B	-0.0385569	-0.0494565
CDKL3	0.00679727	0.00884348
PLA1A	0.0377278	-0.0232552
TPI1	0.00063324	0.00130791
GPR31	0.00634405	0.0065364
MEOX1	0.00681126	0.0118862
TBCD	-0.0113543	-0.0088806
RNF5	-0.00660764	-0.006621
RBMS1	0.034602	-0.025697
DTWD1	0.0344025	-0.025952
LYZ	0.0464851	-0.0232757
EBP	-0.00383569	-0.00835596
PPIE	0.0378552	-0.0266968
NFS1	-0.0271572	-0.0223398
TPM2	0.00525866	0.0027043
SLC25A16	0.0331663	-0.0285683
MARK1	-0.0525993	-0.0874843
PRDX2	0.000371043	0.000452226
FEN1	-0.0239705	-0.10305
GBP2	0.0448301	-0.0256261
CAND1	-0.0392288	-0.0545921
GRK6	-0.00607941	-0.00156736
TRIP10	0.0398954	0.0198541
NAGK	0.0369559	-0.0270268
LXN	0.0344301	-0.0255527
OBP2A	0.00067322	0.000713492
ARMC8	-0.00746524	-0.0127555
C21orf91	0.0332862	0.00633302
ICT1	-0.00975198	-0.0195137
RLBP1	0.00497126	0.000920168
TKT	0.015886	-0.00206907
ERBB3	0.0270722	0.00798919
C18orf8	-0.0220047	-0.032084
KIF3C	-0.0377186	-0.0486047
DEFA6	-0.000563355	-0.000670256
GH1	-0.00248691	-0.00119615
UCP3	0.00129028	0.0025121
DCPS	0.0316928	-0.0308306
CRYGD	-0.0149557	-0.0380245
NAP1L2	-0.0738104	-0.08475
SIRT6	0.00204567	0.00309047
KLHL22	-0.0329371	-0.0387844
RBMS2	0.0150401	-0.0132844
SH2D2A	0.0363551	-0.0264086
OSBPL1A	0.00686723	-0.0232795
RFPL1	-0.000922136	-0.00244177
CAMKK2	-0.00484094	-0.00498838
BHMT	0.00150742	0.00149021
GAK	-0.00231306	0.00358987
SIRT7	-0.000182198	0.00100728
AZIN1	-0.00811126	-0.0164856
IDH3B	-0.0388125	-0.0419588
PRKAG1	-0.000639511	-0.0019275
PSIP1	-0.0386408	-0.045608
SPINK2	0.000626852	0.00110029
RXFP3	0.000196319	0.000725168
SNAPC3	-0.0252087	-0.0423048
UBQLN2	-0.050527	-0.0642413
FKBP11	0.0386202	-0.0272257
NDUFS4	0.000358879	0.000500221
PHC2	0.0339461	-0.0241729
RPP14	-0.00360727	-0.00111672
ART3	-0.00102275	-0.00251248
SLC26A1	-0.00200039	-0.0008541
ALOX5AP	0.0527113	-0.0359944
EPHB3	-0.00258435	-3.16249e-05
PPARG	0.034445	-0.0255647
SIGIRR	0.0515277	0.0193306
DNAI2	0.00796368	-0.00143606
NCF1	-0.000152623	-0.00144271
RPP30	-0.00787974	-0.0020229
TFB2M	-0.0355995	-0.050045
ANP32E	0.00563527	-0.00195592
RAD23A	0.000220826	-0.000215291
CEACAM21	0.00751204	0.00805853
FUCA1	0.018121	-0.00556957
HMBOX1	0.043253	0.024694
PLCD1	0.00944979	0.00138694
ATP6V0D1	-0.0405041	-0.0513185
TEAD4	0.0345934	-0.0255028
CLIC3	0.0222665	-0.0147901
PPP3CA	-0.044777	-0.0544387
ARL15	0.0299664	-0.036111
IDH1	0.0394258	-0.0236529
CXCL5	0.0343936	-0.0264679
NEK11	0.00780614	0.00293666
AURKC	0.00661533	0.000720637
IMPDH2	0.0128041	0.0149938
SERPINA3	0.0417774	-0.0150582
AP2M1	-0.0338894	-0.0415495
INTS12	0.00174253	-0.0277433
S100A2	-0.00592129	-0.00606481
MRPL40	-0.00465837	-0.0332066
AOC3	0.0219986	0.000873548
ABHD5	0.00143277	0.000953921
ATP6V1G2	-0.0569107	-0.0519739
CTNNAL1	0.00456032	-0.00995445
NUP50	-0.014379	-0.0281599
CSH1	-0.00112931	-0.000556994
RNMTL1	-0.00213088	-0.00230253
RFXANK	0.0041324	-0.00352686
PMM1	-0.0278783	-0.0240356
SEC14L2	0.0237622	0.0027338
SERPINB1	0.0435315	-0.0337217
FHL5	0.00798613	0.00475795
PRSS2	-0.000363693	-0.00168839
DDO	0.00438998	0.00892324
PDE6D	-0.0200394	-0.033678
DDHD2	-0.0463063	-0.0609385
LRRC61	0.000409584	-0.000165811
GCA	0.00947872	-0.00926841
SMUG1	0.0123113	-0.0161112
MGST3	-0.000289622	-0.00141283
PDSS2	0.000418869	-0.000628206
SDCCAG3	0.0409272	0.0202969
SERPIND1	0.016742	0.00406738
AHCY	-0.00592093	-0.00606512
FMNL1	-0.00211619	0.00424153
MAGEA4	0.0139034	0.0195955
GBP1	0.0181241	-0.00611458
MRM1	0.0347082	-0.0272515
RBM22	0.00292282	-0.00565172
IFNAR2	0.0502532	-0.00847876
ELP3	-0.0289803	-0.0357103
PDZD7	-0.000523814	0.000376788
PIGK	0.00249672	-0.00320776
PEX10	0.021881	-0.000713237
PIK3R2	0.0104602	0.0133779
PRR14	0.000178004	-0.000633605
BCL11A	-0.0121418	-0.0214612
CHML	-0.000199481	-0.000497835
SMYD5	-0.00472775	0.00495067
ZNF207	-0.000942102	-0.00205266
KLHL12	-0.0240546	-0.037086
ING1	-0.000686733	-0.00184799
ELAC2	0.00140074	0.000684417
ASB7	0.011064	-0.0336283
EDN3	0.000571696	0.000114398
PCOLCE	0.0323794	-0.00435622
TRAPPC2	-0.0472326	-0.0437634
DARS	0.0401401	-0.0275587
EXOSC5	0.000497098	-0.000979076
IDI1	0.00139696	-0.000135933
DDB2	0.0207533	0.0199443
MAX	0.00611914	0.0107409
MAP3K14	0.00312638	-0.0010137
P4HB	0.0432846	-0.029007
GTPBP8	-0.0111614	-0.0574433
RNF128	0.00131692	-0.00829879
ARIH2	0.00799716	-0.00763564
PARD6A	-0.000337733	-0.000452748
BCL7C	0.0380816	-0.0238824
C3orf36	0.0100855	-0.00918807
KIAA0408	-0.0246272	-0.0255857
RAF1	0.00175711	0.000912618
IRF4	0.00310528	0.00232791
NIP7	0.0284284	-0.0236344
LPXN	0.033538	-0.0251968
ZFYVE16	0.00869644	-0.0121152
LRRC48	0.00976483	0.0145284
CXCR4	0.00847549	-0.00146066
GRPEL1	-0.000245316	0.000158201
ARHGAP12	0.00623333	-0.031426
CD74	0.0475299	0.0137728
GRK4	-0.0132271	-0.0217867
ZNF268	0.00379993	-0.00111556
LGALS14	0.0102575	0.00687086
NDUFB3	0.000475071	-0.000161991
CCND1	0.00807467	0.00513398
PCBP1	0.0154443	-0.00877122
STAT1	0.00766464	-0.00162764
PSRC1	0.0209599	-0.00184494
LAMC1	0.0350332	-0.0253388
CHERP	0.00821206	0.00388564
ERCC1	0.000357616	4.47258e-05
EVI2A	0.00229614	0.000647604
ITIH1	0.0116684	0.00444017
MTX2	-0.000540012	-0.00290054
WARS	0.0349069	-0.0219405
CCL2	0.0359934	-0.0336979
TRIM52	-0.00393162	-0.00293011
RAD51	0.0344436	-0.0255607
RAMP1	0.0359262	0.024412
C1orf27	0.0119707	-0.00349696
FKBPL	-0.030539	-0.0399201
OLFML2A	0.0236492	0.00978554
KLF6	0.038214	-0.0214521
SIRPG	0.00554329	0.00203347
RPRM	-0.00335469	-0.0103803
PRKAB2	-0.0201952	-0.0255067
GCNT1	0.0344127	-0.0256438
ATPAF2	0.0589107	-0.0138706
TSGA10	0.00803799	-0.00154
LRRC32	0.0473078	-0.0206798
FBXO3	-0.0250167	-0.0390647
RAP2C	0.0244685	-0.0115408
CHN1	-0.0144793	-0.0241651
ALOX15B	0.0184976	-0.0130297
MYT1	-0.000668464	-0.00184138
CDK5R1	-0.00233596	-0.0034807
CYP2B6	-0.000605896	-0.0126205
RAP1B	0.0359026	-0.0259259
UBASH3A	0.00307614	0.00141729
NCK1	0.0382837	-0.0260364
GPS1	0.00153401	-0.000677626
STYK1	-0.00342867	-0.0107728
JAG1	0.000741313	-0.00185836
CCR1	0.0441074	-0.031028
SERBP1	0.0283429	-0.0109955
GDF5	0.00288495	0.00092921
NUDC	-0.000245758	-0.000693131
ACP6	0.0106965	0.00244353
NDUFB11	-0.00964545	-0.0144168
ESM1	0.0351376	-0.0254501
KCNA1	-0.0032644	-0.00205411
TAF11	0.000570762	0.000416843
MAN2C1	0.00695331	0.0177073
PRMT1	-0.0225053	-0.0410628
NPLOC4	8.82313e-05	-0.00839827
C1orf112	0.0344696	-0.0255862
TAP1	0.0410788	-0.0227804
PDLIM4	0.0448947	-0.0297001
BCL2L14	-0.00157389	-0.00202354
SPTLC1	0.0152168	-0.0160423
CD247	0.00719979	0.00283899
PPP2R5C	0.00674392	-0.0101539
TMEM14B	-0.0322	-0.0798797
CUL3	-0.0405498	-0.0437396
MYBPH	0.00597789	0.00152229
SLC35A2	0.00790133	0.00974436
GSK3B	0.000366827	0.00129097
CYP1A1	0.00217495	0.000194324
GSTT2	0.00446796	-0.00433329
DHX40	0.0141907	0.00052547
SLC22A6	0.00661839	0.00288385
PTPRA	-0.00424167	0.00254206
F11R	0.0346838	-0.0255052
H1F0	-0.00306028	0.00892909
FAF1	0.00773655	-0.00412579
TMEM35	-0.00139136	-0.00247339
TLE3	0.0348868	-0.027906
NGFRAP1	-0.000570398	-0.000661353
YIPF1	-0.00592129	-0.00606481
PEG10	-0.00636059	-0.00363788
ATF3	0.00549089	-0.00259236
DCTN6	0.000754767	-0.000883306
GTF2E1	0.00956007	-0.001915
SNAPC5	-6.86718e-05	-0.000286755
FGFBP1	0.00779498	0.00596374
MTCH1	-0.00031144	-0.00244604
RCC1	0.039976	-0.0225991
KITLG	-0.00198743	-0.020917
TRPM8	0.0344064	-0.0256738
IGLC1	0.0031091	0.00231519
PRNP	-0.0576248	-0.0752367
ZAP70	0.00712068	0.00606766
TARBP2	-0.00064954	-0.00185795
MPG	-0.00102275	-0.00251248
PTPN22	0.0344852	-0.0255414
TSSK2	0.00609023	0.0107841
MCTP2	0.0114346	-0.00541323
RPS6KA3	0.0272835	-0.0439977
NME1	-0.0316689	-0.0643389
EPB41L2	0.0266069	-0.00326474
DDX6	0.000755411	0.00240671
PRKD2	0.0598128	-0.00964359
NIPSNAP1	-0.0469147	-0.0575431
ECM1	0.0187495	-0.00679459
APTX	0.00426872	-0.000795775
POLR3D	-0.00101372	0.00140545
COPS8	0.000564739	0.000385138
ENG	0.0349397	-0.02531
MRPL24	0.0368705	-0.0290661
SLC22A7	0.00298865	0.00414257
CACNB1	0.00581235	0.00735404
TP53I3	0.0344482	-0.0255604
ALLC	0.0158341	0.00294677
MRPS18B	0.0153453	-0.00282631
PIP5K1A	-0.0102196	-0.00551395
TCEB2	0.000618881	0.000219811
ABLIM1	-0.000655191	-0.00183596
CCNE2	0.0219791	-0.00725595
EIF2AK3	-0.000452926	-0.000468198
SP100	0.0295655	-0.0307301
SOCS3	0.0333863	-0.0273874
FUT1	-9.92141e-05	-0.000348081
PLA2G4C	0.010434	0.000303458
KIF20A	0.0344862	-0.0255691
PNMT	0.0025305	0.00155684
ALS2CL	0.00318744	0.0120083
LRFN4	-0.00127578	0.004231
PRDX4	0.0346388	-0.0256413
MPP1	0.00784658	-0.0258698
RUNX1T1	-0.000701178	-0.00186809
UBE2M	-0.000308491	-0.000402212
NFKBIA	0.0583043	0.00369735
PDLIM5	0.0367408	-0.0251421
PIN4	0.00704202	-0.00720089
HEY1	0.0346391	-0.0257441
RTN3	-0.0193119	-0.0296428
TULP2	-0.000529619	-0.00147851
DDX1	-0.0683918	-0.0941869
FNDC3A	0.0338336	-0.0293301
SGCB	0.0357347	-0.0269674
C1orf35	-0.000751281	-0.00173695
LDHAL6B	0.00891328	-0.00703263
KIAA0391	0.0371721	-0.0233299
MAP2K4	-0.00844131	-0.0131218
TMPRSS5	0.00149613	-0.000882285
C5orf15	0.0402486	-0.0322136
FGFR3	0.0236879	0.0269685
HLA-DQA1	0.00996421	-0.0120196
PRTN3	-0.000658806	0.000466888
DHDDS	0.000321738	-0.000208766
THRA	0.0157054	0.0214327
EHHADH	0.0085156	0.003039
SENP2	-0.00207784	-0.00362239
E2F6	-0.000546781	-0.00149524
PSTPIP1	0.0455942	-0.0287531
SMNDC1	0.00618497	-0.0144643
CORO2A	-0.00152218	-0.00208192
SCRN3	-0.0178031	-0.0495718
STX11	0.000419553	-0.000521605
RIMS3	-0.00774439	-0.01407
IMPACT	0.0117306	-0.0135669
LAIR1	0.0489887	-0.0357816
MEIS2	0.00394408	0.00526741
P2RY2	0.00369856	0.00509201
MT1E	0.00617654	0.00768615
CTBP2	0.0159838	0.00945967
IL21	-0.000585014	-0.00151484
SLC6A3	0.00288666	0.000476773
TNFSF18	0.000527496	-0.00104998
DBNDD1	0.00036894	0.000539478
TEC	0.00158664	0.00521633
STAM	-0.0249972	-0.0367565
C11orf58	-0.000806812	-0.00348558
IGJ	0.0028673	0.00136326
IK	0.000583926	-0.00726234
LIPT1	0.0218434	0.00342226
RBMS3	0.00464742	0.0125453
SLC16A10	0.0347564	-0.0256826
ARF5	0.000351921	2.31025e-05
SLC31A2	0.0254488	0.00401016
PTRF	0.0346284	-0.000544715
EFCAB2	0.0194239	-0.00445508
OXSR1	0.00187825	-0.00378593
MAD2L1	-0.00482476	-0.0784768
CSNK1E	0.00650435	0.00728473
CAMK1D	-0.00225076	-0.00611038
DGCR6L	0.000673014	0.000692793
CPVL	0.0425678	-0.0195395
CCNJ	0.0345524	-0.0259159
STK38	0.0551855	-0.00930462
ASB13	0.00185605	-0.00119272
SGCG	-0.0064834	-0.0144911
PHC3	0.0348132	-0.0256752
CAPN5	0.000108158	-0.000404462
CSNK2A1	-0.0480704	-0.0924749
PGLS	0.0525065	-0.0359839
SECISBP2	0.00924178	-0.00232308
CDCA8	0.035497	-0.0259179
KPNA1	0.00729936	0.00204592
MASP2	-0.000383982	-0.00121327
CDKL1	-0.00107323	-0.0171791
NRBF2	-0.00169899	-0.00635144
CMAS	-0.048896	-0.0833893
GCNT2	0.00507747	-0.00135519
LGALS2	0.0103501	0.0135826
WDR5B	0.0336204	-0.00802155
NME6	0.0356476	-0.0234482
IDH2	0.0180209	0.00113709
MAPK11	-0.00214406	0.00244326
TBL1X	0.000507034	-0.000146871
EPB41L5	0.000488808	0.00182799
VRK2	0.0457735	-0.0251641
VBP1	-0.00247952	-0.00853355
DDX54	0.00138418	0.0060628
PLG	-0.000480376	-0.00118205
TSPAN3	0.000176435	-0.0355693
CLDN3	-0.000560163	-0.00186394
DYRK2	-0.0152799	-0.0319111
ACSL4	-0.013361	-0.0420268
C14orf1	0.00426961	0.002269
CASQ2	0.0371518	-0.0105334
KLRG1	-0.000378453	-0.000454414
PUM2	-0.0198411	-0.019226
SLC1A1	-0.0149712	-0.0376242
RAI14	0.0405222	-0.0240476
PHF11	0.0542943	-0.0354951
TBCCD1	0.00607243	-0.00511349
OLFM1	-0.00128238	-0.001045
COL3A1	0.00909973	-0.00548798
SUMO1	-0.0602789	-0.0784569
TYROBP	0.0494192	-0.0297553
LIG3	0.00119203	0.000747529
BBOX1	0.019944	0.0043969
C9orf16	0.000568736	0.000476726
PRPS1	-0.00392305	-0.00539911
ZNF160	-6.49343e-05	0.00118673
ARMCX5	-0.00096335	-0.000125736
DAP	0.032789	0.00640351
HDHD3	-0.00312517	0.000387252
VAMP2	-0.0325104	-0.0240635
SUCLG2	0.00226697	-0.00182737
GALK2	0.0366347	-0.0307598
MLX	0.000271583	0.000356619
RPS6KB2	0.0014203	0.00804877
CCDC40	0.0138952	-0.000462443
HOMER2	-0.0204283	-0.0227621
DPH2	0.00608741	-0.0146759
TMEM51	0.000705106	-0.00246258
RGS17	-0.0232881	-0.0661571
PSENEN	-0.00114502	-0.000660094
TUBGCP3	0.00253307	0.00276024
PKNOX1	-0.00119685	-0.00286972
HOMER1	-0.0224598	-0.0332133
SLURP1	0.0104553	0.0121976
ACP5	0.0383195	-0.0243419
NDUFB7	-0.0122308	-0.0215524
PNMA1	-0.05462	-0.0695523
SLC39A7	0.0214617	-0.000726332
PRSS21	0.00447838	0.00633563
RBM17	0.0137021	0.00546419
DNAJC4	0.00804266	0.0117458
IRF2	0.0528598	0.00270599
PPIL2	-0.00167363	-0.000622373
RPL31	0.00932671	-0.00218878
PECR	0.0522922	-0.0304247
CYFIP2	-0.0643729	-0.0599753
ADAT1	-0.0117635	-0.0252792
ACVR1B	-0.0289991	-0.02772
TMOD1	0.00941261	0.00492711
SERPINE1	0.0345435	-0.0256004
TAOK3	0.00295517	0.00050878
NARFL	-0.000681813	0.000882139
NCALD	-0.00450875	-0.0119449
CHMP2B	-0.011236	-0.058647
RAB3IL1	0.05481	-0.00189854
STX2	0.0432511	-0.0217342
EPN1	-0.00791632	-0.00390056
DPM2	-0.00378455	-0.0327831
TRIM10	0.00564585	-0.000281227
RXRG	0.00545607	-0.00281067
PTGIS	0.0149108	0.0011713
ACADS	0.0221791	0.0174974
HAMP	0.0195904	-0.0175514
DUSP6	0.0228569	-0.0200831
DNPEP	0.0134605	-0.00508671
PORCN	-0.00033925	-0.000391462
VPS35	-0.0532485	-0.0800281
CNOT7	-0.0404352	-0.0621581
VDR	0.034622	-0.0256248
FIBP	-0.0481532	-0.0660643
VPS41	-0.00794892	-0.0171207
ETNK1	0.0259477	-0.0213739
TMC6	0.0398428	0.0107927
PQLC3	0.0517699	-0.0282691
CLEC2B	0.0212978	-0.0156323
CTTN	0.00937788	-0.00569201
ALDH8A1	-0.000182722	-0.000372828
SMAP1	-0.0609023	-0.0779824
PRSS23	0.0345476	-0.0255046
GRHL2	0.000148296	0.000177406
INPP5B	0.0450252	-0.0150585
PHF20L1	-0.000389265	-0.00747442
INPP5F	-0.0458567	-0.0577974
MGRN1	0.00028188	0.000205812
STARD3	0.0218164	0.0230933
C1orf174	-0.0116812	-0.0283454
SLC25A32	0.00829639	0.00976402
UXT	0.0465828	-0.0340255
QPCT	-0.00270402	-0.0128929
PIGC	-0.000271694	-0.00053032
RPS6	0.0466933	-0.0209026
SPSB3	-0.00419941	-0.00247287
KDELR2	0.046249	-0.0293705
BMP1	0.029664	0.00716506
MCM2	0.0343453	-0.0257014
PTBP1	0.0518228	-0.0138641
BCKDK	0.0279335	-0.0374442
PPP2R1B	0.0298595	0.0281133
ATG4A	0.0344564	-0.0255687
FHL1	-0.00862153	-0.0137502
DNM2	0.00123938	0.00170688
COL14A1	0.00906148	0.00210976
SCO2	-0.00041799	-0.000460068
HNF4A	-0.00973725	-0.00856559
ACTL6B	-0.038969	-0.0261843
MRPL3	-0.0226684	-0.0537859
MRPS35	-0.0163093	-0.0273971
RPS18	0.000135501	0.00137838
GSTM5	0.0111748	0.0253544
BAIAP2	-0.000428465	-0.00123621
PTPN7	0.0392317	-0.0308081
UQCRB	-0.0121987	-0.0309822
RALB	-0.00147256	-0.00860732
COX15	0.0208436	-0.0668077
RALGPS1	-0.0447141	-0.049519
EPHA4	-0.0627887	-0.075863
IL18RAP	0.0143318	-0.00286227
SUB1	0.000798545	0.000386987
SARS	0.000607617	-0.000171255
CHCHD3	0.018026	-0.0601994
TAF15	0.0105121	0.010449
HIP1	0.0370273	0.0201099
POLL	-0.00392558	0.00305023
PRMT2	0.0187593	0.00454193
TPH1	0.000246428	7.64969e-05
LDHA	0.0299791	-0.0548349
RNF125	0.0195441	0.0104086
PHLDA3	0.00627881	-0.00338235
CHST4	0.0304833	-0.0153013
ERBB2	0.0394593	0.0286463
FGF1	0.0379494	0.000963768
ROR1	-0.000336811	-0.000518257
GNAI3	0.0391335	-0.0281105
CAV3	0.000547828	0.00129564
RP2	0.0345676	-0.0255109
NME3	0.00193587	0.00454835
GRB10	-0.0051676	-0.00866334
CA10	-0.0543201	-0.0619644
DTNB	-0.00879672	-0.00991541
GALNT7	0.000467793	-0.00370642
HSPA1L	0.00126212	-0.00262294
PDE6H	0.0031215	0.00158495
PTGER3	0.0041776	0.00566888
TIMM10	0.00114187	-0.0193888
NECAP2	0.0434563	-0.0246456
HLA-DMA	0.0419835	-0.0304143
ARL3	-0.0325072	-0.0251187
OCRL	-0.0136419	-0.0174134
MRPL35	-0.0131279	-0.108691
VAMP5	0.0392533	-0.0235527
TAC3	-0.00437251	-0.0116194
RNF186	-0.000537619	0.00124475
ABL1	0.0198035	0.00999199
EXOC7	-0.000884478	0.00826708
APRT	0.0360791	-0.0261588
TTLL7	0.0213717	0.000626014
ILVBL	0.0223027	0.00952107
ASCC1	0.0324064	-0.0064936
MRPS34	0.00392826	-0.00618084
KLK7	-0.020987	-0.0306407
PCBD1	0.00228132	0.000612553
RANGAP1	-0.0201079	-0.0502915
PDHA1	-0.00950971	-0.0169719
SLC37A4	-0.00144464	-0.00538052
FGF21	0.00467823	0.00710135
PRL	0.0047509	0.0061778
THAP1	-0.0137095	-0.025108
AFF4	0.0132883	-0.0167964
ACSL5	0.0353821	-0.018539
CALCOCO1	-0.00384856	0.00494189
SLC1A6	-0.00535779	-0.00472833
ENY2	0.00561931	-0.0124909
TSPAN31	0.0383101	-0.0185727
GUCA2B	0.00554412	0.00430346
PSPH	0.00987619	0.0102206
SH3GL2	-0.0404375	-0.0431083
STAU1	0.00752789	0.0113051
ASGR1	1.14239e-05	0.000196973
MYL1	0.00141296	0.00295809
CTBP1	-0.0103204	-0.0022863
HPD	0.00594546	0.00682505
ASRGL1	0.0155676	0.0084748
ZNF706	-0.00180537	-0.0087826
PHF7	0.0070803	-0.0126051
IL11RA	0.00272146	0.0117993
MXI1	0.039645	0.03034
HMGN3	-0.00102275	-0.00251248
MRPS31	0.0116891	-0.000174571
NR1H3	0.0424076	-0.0316196
POLR2C	-0.0137493	-0.00473672
EMILIN1	0.0497445	-0.0245976
ANXA5	0.0603693	-0.029944
CSNK1A1	0.000327604	-0.0012066
DCLRE1C	0.0015053	-0.0025632
CAMKV	-0.00335777	-0.0103841
METAP1	-0.0457649	-0.0636483
TINAGL1	0.0270894	0.0119179
MBD5	0.0175698	-0.00251498
SERPINB2	0.0344264	-0.0255548
SLC25A11	-0.00156371	-0.001985
GNG4	0.00053544	0.000453279
ATP6V0A2	0.0347803	-0.025647
CROT	0.000985503	-0.000302343
EEF1A1	0.0396602	-0.0251027
KLRD1	0.033838	-0.023976
MXD3	0.0107503	0.0154656
STON1	0.00375678	-0.00111987
WIF1	0.00604093	0.0132204
PARP16	0.00117424	0.000958794
CTSE	-0.00551168	-0.00501494
FCRL2	-0.0023693	-0.00525519
XPOT	0.0339891	-0.0744201
SRPRB	0.0446115	-0.0534413
DECR1	0.0295456	0.000561033
GYPE	-0.031072	-0.0421329
LACTB2	0.0239586	-0.02385
COX6A2	0.0117741	0.00841665
CD79A	0.00520513	0.00576501
MKRN2	-0.000931091	-0.00121005
CCDC91	-0.0207642	-0.0396787
AK2	0.0346055	-0.025581
ABHD11	0.00393936	-0.00961642
IKBKE	0.0412971	-0.0214642
RFWD3	0.0343948	-0.025694
KCNAB1	-0.0393214	-0.0518426
NDUFA4L2	0.0361466	0.0153723
GDPD3	0.0335827	0.00323641
NDUFA10	-0.00401823	-0.00369728
PIK3R5	0.00731736	0.00806033
MAPKAPK3	0.0391	-0.0234676
COPS7B	-0.000516979	-0.000164712
SLC6A13	-0.000174631	-0.000856299
DPPA4	0.00186471	0.00193659
GMNN	0.0202912	0.00374009
FOS	-0.00164851	-0.00331374
LEP	0.00654392	-0.00258561
DEDD	0.000898936	0.0053463
SRPX	0.0352446	-0.0195008
IL1R1	0.0346745	-0.0255245
UPK3B	0.0145323	0.016903
GADD45GIP1	-0.00868813	-0.0129786
UBE2O	-0.00846772	-0.000431566
CYB5R1	0.0109119	-0.0119622
SUPT4H1	0.000323031	0.00019959
PCTP	0.0344673	-0.0255509
HMGN1	0.0345367	-0.0255302
DLEU1	0.0163266	-0.0182614
DNAL4	-0.0018816	-0.0051273
ERCC3	-0.00713439	0.00093234
PRMT8	-0.0357971	-0.0400161
CAPN2	0.0481959	-0.0179156
ELK3	0.0344296	-0.0255523
YPEL5	-0.020182	-0.0317423
VGLL4	0.000307433	-0.00459654
GJB3	-0.000457069	-0.000240816
SLC25A21	0.0092008	-0.00930178
CKB	-0.0131209	-0.0138424
ACTR1B	-0.00721547	-8.29182e-05
AQP2	0.00273291	0.00608461
ETHE1	0.034856	-0.0257407
ANP32B	0.0295174	0.0137084
MAOB	0.0154123	0.00030733
CAPZB	0.0079561	-0.0293914
PSTPIP2	0.00817364	-0.00850739
HIGD2A	0.00496341	0.0105494
GALNT6	0.00248356	-0.000317065
PRPSAP1	0.0188731	0.0150914
TAF6	0.00169971	0.0055511
REEP4	0.0604545	-0.0240271
CASP3	0.0251314	-0.0224574
LMNA	0.031589	-0.0250587
POLR2E	-0.00790694	-0.0186689
BMPR1A	0.0281537	-0.00190409
OTUB2	0.00677186	0.0110676
SPN	0.0149962	0.00291211
ITPA	-0.000291874	-0.000521727
HSD17B3	0.00894738	-0.00790849
TNFAIP6	-0.00220851	-0.0118899
ASTE1	0.00170967	0.000692831
GTDC1	-0.000813808	-0.0018758
RAB20	0.0574413	-0.0304126
ACPP	0.0344326	-0.0255528
EFS	0.0196759	0.0122483
GCDH	0.026139	0.0192718
DDX10	-0.0129922	-0.0160662
BSG	0.000420877	0.000593402
LSM14B	-0.0474461	-0.0609699
MAPK14	0.0182869	-0.0434082
MTL5	-0.00757007	-0.0137555
UBE2D3	0.0398219	-0.0337678
LMO2	0.034586	-0.0255912
C11orf30	0.0117427	0.00306119
KRT16	0.0047094	0.00274669
TIAM2	0.000338701	0.00110273
SPATA20	-0.00815783	-0.00729916
BTN3A2	0.0507151	-0.0225276
PRKCE	-0.0249507	-0.0200454
GCLC	0.0282445	-0.016247
TXNDC9	-0.000405399	-0.000803578
PANK3	-0.0278833	-0.0435542
ARFIP1	-0.000108873	0.00024333
TANK	0.0344309	-0.0255539
SLC9A3R1	0.0271954	0.0347021
RHCG	0.00921945	0.0114106
HOXC6	0.000472386	3.06327e-05
PPP1R10	0.00263976	0.00610348
MCPH1	0.0261305	-0.00416092
TCEA2	-0.0137964	-0.00472875
SLC22A13	-0.00563834	-0.000107762
PROCR	0.0345382	-0.0255015
TULP3	-0.000127856	-0.001141
UPP1	0.0345088	-0.0254726
ROBO3	0.0321368	0.0304597
ASPH	0.0176185	0.00598903
GLT8D2	-0.000387303	-0.00228598
CXXC4	-0.0440629	-0.0545044
PSAT1	0.0314446	0.0108349
PMAIP1	0.0324249	-0.0177529
PSMA3	0.0337624	-0.0323574
IGFBP1	0.000659148	0.00129951
RNH1	0.0385308	-0.025458
UROS	-0.000233436	-0.000300412
CAPZA2	-0.0047865	-0.0544637
CSF2RA	0.0286583	-0.0129594
GTF2H5	0.0144796	-0.0112433
OXSM	-0.000585264	-0.000419962
FBXO7	0.0122694	-0.00818007
E2F2	0.0346415	-0.0255537
GYG2	0.030256	0.000567724
ATP6AP2	-0.0349609	-0.0614127
EIF2S2	0.0400856	-0.0320713
MCF2L	0.00725869	0.0106906
ABHD4	0.0185046	0.00135637
EXOSC1	0.00114299	0.000834565
FAM64A	-0.0121593	-0.0188385
CXCL14	9.13216e-05	-0.0103595
GCNT4	0.00666575	0.0227953
FRS3	-0.00500571	0.000256327
MARK2	0.00612034	0.0181138
PACRG	0.00254112	0.00462668
ALOXE3	-0.00341034	-0.00203383
APEX1	0.00297266	-0.0341531
PTPRC	0.0416878	-0.0325545
RAB3B	-0.022214	-0.0476648
RGS10	0.00524343	-0.00343207
GTF3C5	-0.000323367	-0.000759235
AHR	0.0293773	-0.0284186
RBPMS	0.0441231	-0.0162044
FOXP3	0.00771578	0.0124207
NMD3	0.0190134	-0.054678
COX7A1	-0.00350804	-0.0106963
MRFAP1L1	-0.0270423	-0.0262369
VIPR2	-0.00362816	-0.00964447
SLC31A1	0.0345167	-0.0256015
TAZ	0.0414734	0.0419302
PITPNM1	0.00602122	0.00602139
PQBP1	-0.00849059	-0.00689724
KPNA6	-0.00874467	-0.00619941
BYSL	0.0343844	-0.0267082
NPM3	-0.00040092	-0.000492474
CTSC	0.0450754	-0.0288584
PEX11A	0.00290444	-0.0274054
TCAP	0.00913133	0.0146705
RGS3	0.0452544	-0.0208024
CCND3	0.000747639	0.000555535
FXR2	0.000811897	0.0117802
PLD3	-0.000829893	-0.00157569
PTK2	0.00977474	-0.00746771
NPHP1	-0.000957053	0.00229012
HTR1D	-0.00322328	-0.010492
DNAJC12	-0.0133197	-0.0136868
GABRB3	-0.00862568	-0.0136539
ALOX5	0.0484029	-0.0283603
GFRA1	0.030306	-0.0245268
TGFB1I1	0.0532142	0.00402051
TSPAN12	0.00284184	-0.00770456
FADS2	0.0187588	0.0104175
MRPL34	-0.0104137	-0.0263561
MYL6B	6.088e-05	0.000342098
NDE1	0.0390666	0.0141966
OSBPL10	-0.0055937	-0.0130423
USP53	0.00887299	-0.00768245
MARCKSL1	0.0195859	0.0097352
MS4A2	-0.000584809	0.000175134
ARL6IP4	0.00912739	0.0121431
SIRT3	-0.00459475	-0.0124699
CCT2	0.000672789	0.000834607
AAAS	0.000397456	0.000225263
GZMA	0.0363012	-0.0240043
WHSC1	-0.00737536	-0.00757574
ACTR3B	-0.00443782	-0.00843749
STAT4	-0.00359781	-0.0110656
TRPC4AP	0.00738959	0.0109463
SRP19	0.0129279	-0.0646862
HIST1H2BB	-0.000408658	0.000145879
SEC61B	0.0344646	-0.025566
NMUR1	-0.00128012	0.000881333
DEFA5	-0.00358193	-0.00431277
SCD	0.00303682	-0.00277084
TFEC	0.0360356	-0.027664
APOF	0.0024161	0.00116185
CNNM3	0.0017136	0.00346651
CRYAA	0.00139556	0.00143464
TPK1	0.0355203	-0.0455305
APOA4	0.03176	-0.0221979
RASSF1	0.03889	-0.0237166
RAB40C	-0.0189286	-0.0224558
CLUL1	-0.000245794	-0.000671175
C6orf25	0.0065552	0.0115946
PSG1	0.0165285	0.0210589
CLGN	-0.00992599	-0.0138865
RCN2	-0.0039226	-0.00583362
CLK3	0.00796574	0.00298288
TNFRSF11B	0.00710058	0.00133065
IL17A	0.000444285	-0.00110559
TDO2	-0.00335493	-0.0103805
ZDHHC6	0.0116553	0.00774704
ACTN4	0.0142146	0.0150699
B3GALT4	0.0339117	-0.0124246
HSD3B1	0.0114499	0.00221979
TRIB3	0.0155856	-0.00723728
AP3M2	-0.000747731	-0.000924611
BCAR3	0.0155797	0.0106858
PPM1A	-0.00344104	-0.0106877
CYP26B1	0.00586334	0.00333502
NF2	0.00371745	0.0111931
RPL38	0.000389347	0.000547803
SYTL2	-0.00695957	-0.0155839
EMCN	0.0346239	-0.025421
NOS1AP	-0.0144901	-0.00941863
STRAP	0.00148664	0.00122849
TRAIP	0.0048513	0.0146289
DUSP11	-0.00100898	-0.00565635
CDK10	0.00673976	0.013791
STEAP3	0.00254907	-0.00191643
NUDT1	0.0358972	-0.0266764
TUBB	0.0409024	-0.0274288
KCNK7	-0.0046367	0.0024952
WARS2	0.0295877	-0.0207248
IGSF6	0.0187225	-0.00594339
CNN3	0.0212284	-0.00210758
ANKRA2	-0.00445875	-0.00308466
CDC42BPB	0.0123794	0.0230172
IMPA2	0.0395125	-0.0229605
MX1	0.0136511	-0.00241307
DBI	0.0350559	0.0112471
CYP27A1	0.0221351	0.00209839
RNF32	0.00819903	-0.000474673
TMEM126B	-0.0364851	-0.0552966
CYB5R3	0.0589581	-0.010366
WNT2B	0.01934	-0.00706704
C9orf114	-0.00073779	-0.00170615
LPHN1	0.000463458	0.000440097
ALDH2	0.0260855	0.0210692
WDR48	0.00249021	0.00935487
MRPS28	-0.00012434	0.000406018
DTYMK	0.0345996	-0.0255259
HPCA	-0.0119508	-0.0106557
PEPD	0.019216	-0.00970734
PBK	0.00692973	0.0165448
CYP4A11	0.0127567	0.0167899
PALM	0.0011883	0.00155466
SPG20	-0.00235094	-0.00867475
BZW2	-0.0034265	-0.013756
TXNRD1	0.0105159	-0.00101068
MARK4	-0.000758802	-1.33974e-07
USP39	0.039908	-0.0261665
SYT1	-0.0745832	-0.100767
CLEC10A	0.000996784	-0.000262927
RQCD1	0.000574856	0.000650759
HELLS	0.0344727	-0.025561
COQ6	-0.00696564	-0.00176449
ATAD2	0.0093319	-0.0256025
ARMC1	-0.000324432	-0.000978068
HIP1R	0.0299589	0.0250701
TOM1L2	-0.000286915	-0.000974948
FLCN	0.000582684	0.000560164
GKN1	0.00700878	0.00843645
TSFM	-0.027057	-0.0365303
LY6D	-0.0140825	-0.0195487
STRA6	0.0127839	-0.00091492
SLC13A3	0.0190803	0.00350517
MTG1	0.00196798	0.000532016
STRA13	-0.000107332	-0.000511294
TASP1	-0.00230646	-0.00351763
CBX5	0.0144914	0.0137663
OLFML2B	0.0347794	-0.0195409
OPA1	-0.0278306	-0.0434193
FKBP3	-0.0677509	-0.0956021
NPR1	-0.00592128	-0.00606481
CDK9	8.63906e-05	0.0017607
HPX	-0.000668937	-0.00184101
SNN	0.00234434	-0.010001
RIT1	0.0394465	-0.0244175
INTS3	-0.00338815	0.0054257
ECHS1	0.00788043	0.00578408
TCP11L1	0.00526067	0.0132808
ACVR2A	-0.0217892	-0.0240104
ELOVL2	0.0197391	0.00558075
IFT52	-0.0022791	-0.030624
MCM7	0.0137686	0.0179406
RTP4	0.0341761	-0.0218863
NUDT6	-0.0297826	-0.0583087
GJB5	0.00128	-0.000121159
KMO	-0.00617174	-0.00929108
STK38L	-0.0138638	-0.0134787
GPT	0.000971721	0.00238161
CHORDC1	0.000557582	-0.0070789
CNIH4	0.0341111	-0.0254684
TALDO1	0.011113	-0.00203686
SNF8	0.0346088	-0.0259409
ARHGDIB	0.045292	-0.0306466
KPNA3	-0.013516	-0.0372239
NPM1	0.0338074	-0.0275721
OPA3	0.0105363	0.0094378
MPPE1	-0.0130958	-0.0338845
KEL	0.0184686	0.00657639
SLC2A5	0.00847508	-0.00804811
LGALS8	-0.000553398	-0.00445651
DNAJB12	0.000691839	-3.32778e-05
PDZK1	-0.000668043	-0.0018402
TAF1B	-0.0124524	-0.0549069
LCP2	0.0361201	-0.0276968
PACS2	0.0351374	0.01122
UCHL5	-0.0147157	-0.0240021
LIMS2	0.0227791	0.00411954
NECAP1	-0.0308748	-0.0411116
WWP1	-0.010707	-0.0499418
LTC4S	0.0112439	0.00743332
TFF3	0.0481765	-0.0238994
LANCL2	-0.00987956	-0.0139766
HMGCS2	-0.000704067	0.000860334
EFNA3	-0.00282169	-0.00661059
CLCF1	0.0344484	-0.0255565
SHMT2	0.0327647	-0.0257619
C11orf73	-0.000583568	-0.00283625
CCNH	-0.0130462	-0.0383725
TNF	0.00123836	0.00026465
ALDOB	-0.00148827	-0.000460644
CHCHD2	-0.00202958	-0.00368791
CSRP2	0.0214128	-0.00566439
EPHB4	0.0344838	-0.0255223
FGF7	-3.79132e-05	-0.000956861
TM6SF1	0.00967366	-0.0264959
LFNG	0.0160921	0.0135005
KIAA0247	-0.000660105	-0.00184883
ODF2	0.0367225	-0.0353793
FBXO38	0.0166971	0.0107229
RAMP3	0.0402103	-0.0229144
DOCK2	0.0537442	-0.0373665
RSAD2	-0.000626503	-0.00164681
RCOR3	-0.00882997	-0.0120559
RGS13	4.18599e-05	-0.000244435
TSC22D3	-0.00754728	-0.0216127
MAPK1	0.0230333	-0.0444982
PGAM1	0.00119592	0.00033366
MFAP1	-0.0107643	-0.0163953
MBD3	0.00927833	0.016609
PIGT	0.0357245	-0.0285729
RAI2	0.00914098	0.00301237
YWHAZ	-0.0199067	-0.0312196
CER1	-0.0114586	-0.0122025
TNFSF14	0.0344428	-0.0255547
ARPC5	0.0353831	-0.0261315
MAP4	0.0337852	0.00219983
GMCL1	-0.00679523	-0.0135154
POLA2	0.0362111	-0.0242681
PRKAA2	0.0188781	-0.049774
PKLR	-0.00606735	-0.00321584
ARF4	0.0375409	-0.0324065
CLDN16	0.0216656	0.0245291
RABAC1	0.0109101	-0.040089
PAPOLA	0.00136899	-0.00164354
SLC7A1	0.019269	-0.000829062
STXBP1	-0.019796	-0.0181262
BUD31	0.00618607	-0.0124452
EIF4E	-0.00325101	-0.00670657
ANKMY1	0.0125231	-0.00690171
SCARB2	0.0197222	-0.00459675
YY1	0.0326153	-0.0260952
GZMM	2.91827e-05	-0.000830862
GNRH2	-5.45339e-05	-0.000983126
TCOF1	0.00334661	0.00708769
GAL3ST4	0.036103	-0.0243735
ITM2B	-0.00519487	-0.00741572
RAB5A	0.00323918	0.00111083
KRT8	0.000629376	0.000978198
RET	-0.0245669	-0.035311
MMP19	0.0451307	-0.0292109
VNN3	-0.000532105	-0.000126963
CS	0.00807491	-0.0578551
GRIA4	-0.00837896	-0.0111539
PDPK1	-0.00969488	-0.0166552
DOK1	0.0714401	-0.0205988
FBXL18	-0.00315656	0.00311847
APIP	0.0285239	-0.00794786
SMCP	0.0100649	0.0121278
BLZF1	0.00131279	0.000936642
IRS1	-0.0273964	-0.0236698
TSPAN15	0.0143328	0.0175166
RAB3D	-0.0017692	-0.000527366
CSPP1	0.00423672	0.00120997
MAPK3	0.0167235	0.0246125
PSMC6	-0.0137144	-0.026109
CEP290	-0.00708103	-0.0117614
TBPL1	-0.0209449	-0.028218
CCDC59	0.0354246	-0.0249312
GPLD1	-0.00184129	-0.00203061
SSTR2	0.00914695	0.0110302
CTNNA1	-0.0192298	-0.0268291
PGD	0.017244	-0.00238922
PIK3C3	0.0370969	-0.0280967
SOD1	0.000478927	6.9746e-05
HOXA7	-0.00116865	-0.00151687
MAPK12	-0.0156347	-0.0165282
PIM2	-0.0024989	-0.00136859
PTGES2	-0.0421078	-0.0504081
ERAL1	-0.000872125	-0.00135101
UBOX5	-0.00139668	0.00372094
BST1	0.0217416	-0.00869105
SMOX	0.0392587	0.0402789
OSBPL3	-0.00326575	-0.0104971
CD55	0.02673	-0.0244199
AMMECR1	-0.00012696	-3.94358e-05
ARHGAP28	-0.000370493	1.56163e-05
RELA	0.0306246	0.0130884
ITCH	0.00532593	-0.013334
HRH2	0.00024172	0.00173088
RNF111	-0.00145049	-0.00213715
BBX	0.0252968	0.00556674
VN1R1	-0.0052725	-0.00791808
PPP1R13L	0.019721	0.0242432
OR1A1	0.000286204	-0.000294041
SERPINB10	-0.00441492	-0.00624549
CYBRD1	0.0172577	0.0058911
SLC17A4	-0.000482868	0.000852286
PSG6	0.0351011	-0.0229738
ZC3HAV1	0.0355198	-0.0257538
CHMP1B	0.011055	-0.00491449
LEPREL1	0.0163743	-0.000175112
CLEC7A	0.0153291	-0.013083
GSTA3	-0.00237053	-0.00299923
METTL1	0.0394869	-0.0117376
SQSTM1	0.0446238	-0.0234327
CREM	0.0323038	0.000852801
IQCG	0.0129829	-0.000743024
ZNF365	-0.00592942	-0.0136397
CLMN	0.0216335	-0.00141066
SH3BP2	0.0355758	-0.0259024
MCM10	0.0344296	-0.0255523
TNFRSF9	0.0151396	0.0222345
ABT1	0.034313	-0.0260569
ACYP1	-0.00925629	-0.00498163
YPEL1	-0.013833	-0.0161223
ACO2	-0.00496745	-0.00658525
TCEAL1	-0.0610436	-0.0688752
PAFAH1B3	0.0105048	0.0201709
ARHGDIA	0.00435694	-0.00121597
ADD1	0.0105899	-0.00132486
SSH3	0.00521307	0.00966768
FKBP5	0.0296049	0.000637118
PFDN1	-0.00312661	-0.0145614
RPS17	0.0464444	-0.0269282
TMEM59	0.0144669	-0.00539386
ZNF551	-0.000598435	-0.0017606
MRPL44	-0.00037511	-0.00169076
SRPK2	-0.0330742	-0.0488712
POLR2L	0.0461239	-0.0247262
G6PD	0.00142331	0.000962072
HSBP1	0.0303196	-0.0226217
SETDB1	-0.00164684	0.000288042
SLC16A4	0.00093859	-0.00139718
NUBP1	0.0342672	-0.0256266
SGPL1	0.0344473	-0.025581
NCR1	-0.0121818	-0.0209088
SLC41A3	-0.0321318	-0.0232367
PHTF2	-0.0111747	-0.0128005
QPCTL	0.00828499	0.00999455
PDE4A	-0.00374114	0.000250103
ABI1	0.00138288	-0.0468874
ANXA2	0.0545804	-0.0284428
ATP6V1B2	-0.0513574	-0.0736649
CLDN17	0.000326169	0.000289138
PITPNB	-0.021081	-0.0347037
UBE2W	0.000467766	0.00437805
TCP11	0.00420348	0.00430042
BCL7B	-0.000883747	-0.0152718
NDEL1	-0.00450061	-0.00622545
INTS7	0.0159371	-0.0355209
DHPS	0.00708674	0.0100157
SNCAIP	0.013632	0.00680639
GAD2	-0.000364881	-0.000546638
TPD52	-0.0119544	-0.0225785
PPAP2B	0.024541	0.0248925
TEX264	0.00201421	-0.000784971
ATIC	0.0144929	-0.0108704
GOLT1B	-0.0096707	-0.011627
SLC11A1	0.0444519	-0.0346903
RASL11B	-0.0124758	-0.0123862
BLVRB	0.018473	-0.00585115
OGFOD1	-0.000295608	-0.00091183
CD40	0.0345168	-0.0255092
KHDRBS3	-0.003488	-0.0138526
ARNTL	-0.0124129	-0.0143726
COMMD10	-0.00204546	-0.00457786
ANXA6	-0.0427799	-0.0604071
RALBP1	0.00848305	0.0055462
AGER	0.00613821	0.0107442
STS	-0.00642	-0.01354
LGI1	-0.00257918	-0.0122121
TSTA3	0.00142372	0.00144427
GPSM3	0.00142386	0.00096193
SPRR3	0.00588139	0.00354153
APOL2	0.00139348	-0.00269597
CIAPIN1	-0.0139851	-0.0231362
SENP6	-0.0122418	-0.0225191
MYL6	0.0363954	-0.0266005
STMN1	-0.0341776	-0.0546343
FGFR1	-0.00058868	-0.00185084
MDH2	-0.0418427	-0.0838686
ACBD4	-0.000347403	0.0099752
UBE2B	-0.0344317	-0.0429797
RHOT2	-0.000583716	0.00647361
TNFSF13	0.018096	0.00983313
IFIT5	-0.00505916	-0.00842285
WDR55	0.00716073	0.0107861
SYDE1	0.0202535	0.0152743
RNF138	0.0369621	-0.034173
TM2D1	0.000199164	-0.000415982
VAC14	-0.00332108	-0.00246018
BPHL	-0.0139969	-0.0188881
MRPL12	0.000393786	-0.00101534
HPS4	-0.000668565	-0.0018412
IFNA2	0.00212914	0.000110451
GCC1	0.0180752	0.00202663
HMGN2	0.0394101	-0.0284857
PPP1CB	-0.00475581	-0.0110048
KCNN3	0.0384298	0.0287678
BMX	0.034711	-0.02554
BCAS3	-0.000703342	-0.000357215
FCER1A	-0.00498296	-0.00543622
C20orf195	0.00145416	0.000129997
UMOD	-0.0130957	-0.0209535
DUSP12	-0.00450294	-0.00634771
RAD17	-0.0196602	-0.0334666
AHI1	-0.0104158	-0.0107355
DDX42	-0.0241779	-0.0285687
WNT4	0.0148613	0.0188865
PTPN1	0.0098646	0.00271768
RAB33A	0.0102762	-0.00635278
RNF141	0.0148314	-0.00591642
FAM86A	0.0315206	-0.0311899
TRIM22	0.0545963	-0.0319356
MED8	-0.0102475	-0.00872607
NSUN3	0.00557979	0.00116617
FGF18	-0.00353131	-0.00837447
CNDP2	0.0207569	-0.0147826
S100A13	0.00892975	0.00443491
ABAT	-0.00909991	-0.0217638
JUP	0.00774497	0.0102913
TFAP2B	0.000119895	0.000112486
PSMA5	0.0318606	-0.0330423
CHMP6	0.000418051	0.000282183
CYB561D2	0.0158726	-0.0195163
FAM3A	0.00961633	0.00674071
JAKMIP2	-0.00288527	-0.00509004
RIT2	-0.00730628	-0.00929167
RAB22A	0.0334749	-0.0291692
GAN	0.000865181	0.00260248
CCDC69	0.0113742	-0.00693314
BCKDHA	0.00241566	0.00248357
POLD3	0.00742191	0.00208523
CASZ1	0.0482744	-0.0124843
CBLB	0.00882878	-0.0100544
FAM57A	0.0323497	-0.02683
SPRR1B	0.00957958	0.0174094
MORF4L1	-0.0312448	-0.0476128
PLCB2	0.0205699	-0.0134736
CSN3	0.0116227	0.0127019
GM2A	0.0463364	-0.0315763
KCNJ2	0.00331471	0.00113991
PAFAH1B2	0.0344301	-0.0255528
RPS6KB1	-0.000286537	-0.00870682
STX10	0.0400858	0.00505563
PLVAP	-0.00344672	-0.00493224
SEPHS1	0.018992	-0.052814
EDF1	-0.00156829	0.000140523
HSD17B12	0.000398067	-0.00135337
INVS	0.0402761	-0.0262687
NIT2	0.00121685	-0.0339912
CDKN2D	-0.022139	-0.0213156
SMAD3	0.00861273	-0.00811839
GPM6B	0.0129638	0.00276989
IFT88	0.0185049	0.0027501
ZNF710	0.0454661	-0.0317178
ACP1	-0.0122516	-0.0106433
SNX4	-0.00253001	-0.00515738
SUSD4	-0.0757122	-0.0812655
HBZ	-0.000748206	-0.00036329
RBP1	0.0143243	0.00488674
SCN5A	-0.00420281	-0.0110098
IGSF1	-0.00102275	-0.00251248
UBE2N	-0.00223593	-0.0146902
BHLHB9	0.0014249	-0.00114103
LAP3	0.0417711	-0.0337927
GPR4	0.0410255	-0.0188851
CDH6	0.0370393	-0.0247739
TMEM109	0.000966198	-0.00162591
KLK5	0.00142245	0.000962287
ETFB	0.0124896	-0.0062911
BNIP3L	0.0111839	-0.00759574
IFT81	0.000195372	-0.000377863
DUT	-0.00705767	-0.00676818
AQP8	-0.000904944	-0.002743
COX11	-0.0059661	-0.00505009
NDUFS1	-0.00435374	0.00310423
FRK	0.00584852	0.000874751
EDEM3	0.013989	-0.0291075
HABP2	-0.00726606	-0.00510543
ZC3H7A	-0.000770085	-0.00689801
VTI1B	-5.26876e-05	-0.000944923
PIGP	0.00152227	-0.000359922
SGSH	8.1708e-05	-0.000862516
WDR19	-0.00417432	-0.00218091
FAM32A	-0.00192225	0.000617306
FXYD7	-0.0035631	-0.0103609
CWF19L1	0.00124402	0.00144448
KPNA4	0.0326598	-0.0288928
LRRC1	0.0335363	0.0110196
RAB26	-0.000806526	-0.00179003
ABCF2	0.0092679	-0.0104419
FABP7	0.0100828	1.4903e-05
LILRB2	0.0429072	-0.027013
PRKAB1	0.0199626	-0.0190147
HTR1E	-0.0240681	-0.0354733
FGL1	0.00104036	0.000653305
USP48	-0.000806259	-0.00185149
CSF1R	0.0329591	-0.00556233
SPAG6	0.0079694	-0.00143697
TBCE	-0.00683059	-0.0122873
CENPJ	-0.000731008	-0.00186622
SNAP91	-0.0110493	-0.0125033
NEDD8	-0.000152183	-0.000908985
PICALM	0.0144955	-0.0276645
LAMP3	0.0344298	-0.0255521
GTPBP1	0.00173922	0.00712617
CLIC2	0.0194956	-0.00939459
XRCC4	0.0356339	-0.0287544
NMT1	-0.0017787	0.00428938
C8orf33	-0.00440762	-0.0495366
HGD	0.00947915	-0.00203117
MED31	-0.00576091	-0.00864657
DNAJB14	1.88339e-05	-0.000371012
IFNW1	-0.000956854	-0.00149805
HIGD1A	-0.00317262	-0.00110033
HSDL2	0.0120696	0.00167938
CCNG1	0.00703694	-0.00353487
KHK	-0.0259641	-0.0318664
TGM1	-0.00067787	-0.00173809
TRPV4	0.000977277	-0.000980326
ACTG2	0.0195186	-0.00142345
LARP4	0.0410301	-0.0289841
FBXL12	0.0028494	0.00118907
CLDN18	0.00836595	0.0117205
FGF13	-0.00339331	-0.0104283
ATP6V1D	-0.0172635	-0.0298909
IGBP1	-0.0126755	-0.0216074
TTYH1	0.0205083	0.0242695
RPH3AL	0.00142331	0.000962072
PARP6	0.000396478	0.0054847
BAG1	0.00954798	-0.0180577
RARB	-0.00359233	-0.0104298
SCN1B	-0.00982797	-0.00601342
PFKL	-0.000427718	-0.0010612
SLC38A3	0.0204513	0.0133279
RND2	0.0187657	-0.00891258
ZMAT4	-0.0033766	-0.0127989
USP36	0.000579255	0.00153864
LDB1	0.00138463	0.0031406
HRG	0.000242398	0.000512649
UBE2H	-0.000356513	-0.00101736
NEK7	0.00990098	0.0115495
SLC4A1AP	-0.0121754	-0.0140744
BLK	0.00366206	0.0118571
CHI3L2	0.000763084	-0.0006163
PSMC5	-0.0103287	-0.0115687
DCAKD	-2.99028e-05	-0.000368516
RUVBL2	-0.0123099	-0.0241847
GABRA4	-0.0020118	-0.0062625
EPHB2	0.00170403	0.000402038
GPR85	-0.01192	-0.0175155
STK3	0.0524095	-0.0339811
IMP3	-0.00278025	-0.00410368
DAP3	0.0372609	-0.0265683
UGP2	-0.0142426	-0.024848
CCL22	0.000121502	-0.000319986
TPRKB	0.0176501	-0.0408583
VEZT	0.00487936	-0.0400687
PEMT	0.00686984	0.00830863
ETV3	0.00820213	0.00970681
COPS7A	-0.0493831	-0.062096
RPL15	-0.00446837	-0.00502159
MAPRE1	0.0459655	-0.0254254
ZMAT5	0.00557704	-0.00758724
ANKRD49	0.00573493	-0.0129023
ATP6V1B1	-0.000438581	0.00059486
RGS1	0.0305025	-0.0123761
TM4SF4	0.00691959	0.0123092
OSBPL8	-0.0127288	-0.0169456
HIRIP3	0.00514736	0.00417692
CLEC4A	0.00295517	0.00050878
DAZAP1	0.00802429	8.58939e-07
PCYT2	-2.45998e-05	0.000554428
SERPINE2	0.0155685	-0.00160338
UBL5	-0.00285007	-0.000504893
OAS2	0.0346345	-0.0254035
TNS1	0.0131287	-0.00101055
BMPR2	-0.0236592	-0.0432902
CCDC15	0.0349231	-0.0298479
GALNT3	0.00851676	-0.00153063
PIGO	0.0348385	-0.0246578
PPP1R7	-0.000435065	-0.000699928
ISOC2	-0.000569903	0.000400326
PRKAR2B	-0.00396919	-0.0116718
ARNT2	-0.00169006	-0.010186
KLK1	0.00918823	0.00294111
LDB3	0.00474349	-0.0051556
KLRC4	-0.00053319	-0.000126025
SGCD	0.00413274	-0.00345833
MTUS1	0.00985575	0.00358022
PREP	-0.000842838	-0.00171652
CD151	0.0355151	0.0166361
KALRN	-0.00340869	-0.0104237
PRPF4	0.0150419	-0.0250742
GCAT	-0.00338306	-0.00317253
FBXO24	-0.000237593	-0.000197654
MVK	0.00988491	-0.00764711
LYPD1	0.0174599	0.00516031
SIRT5	-0.011772	-0.0173702
FCAR	0.0430017	-0.0287117
LGALS3	0.0432976	-0.0228382
APOA1	0.000827957	0.000729568
ZNF688	0.00786338	0.0115876
PTRH2	0.00802763	-0.0102443
DEFB1	0.0261685	-0.000937858
B3GNT2	-0.000560191	-0.000763302
