# Supplementary material for: Identification of Alzheimer’s Disease Molecular Subtypes Based on Parallel Large-Scale Sequencing
Source: Front Aging Neurosci. 2022 Apr 28;14:770136. doi: 10.3389/fnagi.2022.770136 (PMC9112923; doi:10.3389/fnagi.2022.770136)
Supplement: Supplementary Table 3 — The numbers of each subtype in each data set. [file Table_3.XLS]

## Sheet: Table S3
Dataset	MAPK-type	Synaptic-type	Autophagic-type	FoxO-type	Cellular senescence-type	Total
GSE12685	3	3	0	0	0	6
GSE16759	1	1	0	0	2	4
GSE18309	1	1	1	0	0	3
GSE28146	6	8	3	4	1	22
GSE29654	17	31	1	1	0	50
GSE29676	110	151	8	25	6	300
GSE33000	86	35	128	3	3	255
GSE39087	9	26	0	1	0	36
GSE44772	22	30	79	17	0	148
GSE4757	4	3	3	0	0	10
GSE48350	41	22	2	8	7	80
GSE5281	53	16	0	8	10	87
GSE62283	20	23	0	7	0	50
GSE84422	115	110	15	13	15	268
GSE9770	7	15	6	3	3	34
Total	495	475	246	90	47	1353
